# Supplementary material for: A Quest for miRNA Bio-Marker: A Track Back Approach from Gingivo Buccal Cancer to Two Different Types of Precancers
Source: PLoS One. 2014 Aug 15;9(8):e104839. doi: 10.1371/journal.pone.0104839 (PMC4134240; doi:10.1371/journal.pone.0104839)
Supplement: File S1 — Genome wide miRNA expression profile for 528 miRNAs (excluding 3 endogenous controls) in GBSCC. Each column from S1 to S24 represents data for 18 samples, each row represents data for ΔΔCt of a specific miRNA. N/A represents no data. (XLSX) [file pone.0104839.s001.xlsx]

## Sheet: ddct_miR
Genome wide miRNA expression profile for 528 miRNAs (excluding 3 endogenous controls) in GBSCC
Each column from S1 to S24 represents data for 18 samples, each row represents data for ΔΔCt of a specific miRNA
N/A represents no data
Assay	S1	S2	S5	S6	S7	S8	S11	S12	S13	S15	S16	S17	S19	S20	S21	S26	S27	S24
has-miR-1305	3.4492	NA	NA	0.0128	-0.7767	-0.0192	-2.1567	0.6548	1.7741	1.8778	-2.4127	-4.8584	-2.8568	-1.9968	-0.1484	0.8087	0.0384	-1.104
hsa-let-7a	-0.4686	0.4231	-0.9815	-0.1188	0.238	0.6039	-0.5904	0.796	-2.0929	0.9139	-1.3454	-1.8124	-1.4446	-0.809	0.1466	-0.5104	0.1114	-1.2956
hsa-let-7a#	-2.9425	NA	NA	0.4938	-1.5726	-1.0774	0.1023	0.2902	-0.2893	-0.6866	-0.5415	-1.1165	-2.0298	-0.842	-0.4518	-0.0332	0.844	NA
hsa-let-7b	-0.2574	0.9696	-0.8455	-0.3155	0.6704	1.2427	-0.5113	2.3027	-1.0509	1.8019	-0.9484	0.1971	0.0587	-0.3117	1.4224	-0.9281	0.0411	-0.6332
hsa-let-7b#	-2.0853	NA	NA	2.228	NA	-0.1338	-1.2904	1.3521	NA	5.9031	-0.3123	-1.4019	-3.8462	NA	0.4778	0.4048	NA	-2.0586
hsa-let-7c	2.8399	2.1324	-0.1587	0.6575	3.3417	3.1451	-0.3253	4.1305	-1.5596	3.8175	-1.2586	2.2332	2.9442	1.0576	2.5109	2.7019	2.2173	-1.0885
hsa-let-7d	-0.5166	1.1623	-2.5365	0.1078	-0.2367	-0.0962	0.0277	0.7447	-1.5585	0.649	-0.5452	-2.5031	-1.4495	-0.4036	1.1315	-0.4989	0.0182	-1.4969
hsa-let-7e	-0.365	1.0634	-2.1907	-0.7886	-0.5778	0.9575	0.1484	1.0877	-1.617	0.5197	-0.7548	-1.5052	-0.8389	-0.8174	0.5702	-0.717	0.0542	-1.7001
hsa-let-7e#	-1.1027	NA	24.6284	2.5809	-0.5746	-2.22	0.2354	5.1093	-3.3522	3.0103	-0.2518	1.7989	0.2886	-1.2251	1.9635	-1.6607	1.9237	0.6216
hsa-let-7f	-0.9377	0.8383	-1.8034	-1.9671	-0.6849	2.0219	0.0188	0.7024	-1.7581	-0.1318	-0.2544	-1.7636	-1.9917	-1.65	0.5907	-0.5541	-0.3925	-1.9783
hsa-let-7f-1#	-2.5542	NA	NA	0.5417	NA	-0.4766	-1.9929	0.7026	NA	7.8908	-1.3483	-2.0988	-1.9283	-0.441	-0.1628	-2.105	4.5176	2.2281
hsa-let-7f-2#	-5.6519	-14.0189	-1.9093	1.9437	NA	-17.4848	-0.2248	1.5978	-2.2894	0.8928	-2.678	-0.2955	-2.9014	-1.2736	0.4015	NA	3.0109	NA
hsa-let-7g	0.6603	0.6566	-1.2263	-0.3551	-1.1391	1.7669	0.1692	0.4849	-1.866	0.4279	0.1406	-1.2188	0.113	-0.0205	1.6211	0.3548	0.2549	-1.5764
hsa-let-7g#	-0.8541	-4.4498	NA	-1.1348	-2.4488	-0.8331	0.4516	1.3915	-2.1162	-0.9469	-0.5336	0.6431	1.6617	-0.8121	2.9519	0.721	-0.0939	0.7181
hsa-let-7i#	-1.071	1.0055	NA	0.6073	-3.5272	-2.9936	-0.0991	0.8026	-1.2743	-1.2612	0.1094	-1.291	0.0038	-0.111	1.5967	-0.5794	-0.8378	-0.6963
hsa-miR-1	5.6959	-0.9204	-3.3347	11.015	10.3743	12.2885	-1.6318	10.8581	3.3817	4.0563	1.7116	9.0246	1.0145	7.8048	10.8156	7.3771	2.3071	2.5148
hsa-miR-100	1.1914	2.0396	-2.1302	1.1864	1.9656	2.4424	-0.6241	3.499	-1.6229	2.1057	-1.3624	3.0022	0.6582	0.9792	2.8129	-0.1415	1.3006	-0.9656
hsa-miR-100#	0.0337	NA	5.5093	21.141	NA	5.043	-0.2694	1.7369	-1.289	0.9125	-1.8419	4.0819	-1.0415	1.1245	1.3701	NA	-4.6649	-21.5585
hsa-miR-101	1.7519	2.3781	1.3526	1.479	-0.8731	1.2547	-0.545	1.3912	-1.1277	0.2266	-0.1645	0.1971	-0.2452	0.7246	3.3795	1.5216	1.6547	-2.218
hsa-miR-101#	NA	NA	-1.3968	NA	-1.3986	NA	1.5195	5.414	NA	1.4048	1.552	-0.3117	2.625	0.6953	7.7155	NA	2.8927	NA
hsa-miR-103	0.165	0.6853	-2.957	-0.6871	-1.613	-0.6416	0.2829	-1.215	-2.0408	-1.1966	-0.2673	-1.9234	-2.5511	-0.6393	0.298	-2.1435	-0.176	-1.1126
hsa-miR-106a	-0.7101	1.3584	-1.1795	-0.6159	0.1688	-0.4264	0.29	-0.9471	-1.5984	-0.9965	-0.5209	-1.7677	-1.3028	-0.1658	-0.1051	-1.3459	-0.3309	-0.7082
hsa-miR-106b	-0.4689	0.6348	-2.256	-0.6765	-1.7918	0.3396	0.256	-1.791	-2.4933	-1.1533	-0.0667	-3.4466	-2.0291	-0.4961	0.0407	-1.5806	-0.8284	-1.2815
hsa-miR-106b#	-2.5852	NA	3.8087	-0.3685	-1.676	-0.5598	-0.0834	-1.4326	-3.3194	-4.02	-2.3524	-3.4985	-4.3364	0.2316	-1.188	-2.0625	1.6708	0.5172
hsa-miR-107	0.5093	-0.832	NA	1.0759	2.0953	2.7256	-2.9447	0.4206	-0.3827	1.7152	-1.3763	-1.8042	-2.2852	-0.1559	1.2829	-1.5334	2.2003	-0.5769
hsa-miR-10a	-1.6444	-3.4436	-2.4349	-0.5786	-0.4658	-1.0988	-0.8616	1.0228	-1.4019	0.5412	0.0557	-1.9189	-0.4347	-0.1524	1.3499	-1.3084	-1.6447	-0.5082
hsa-miR-10a#	NA	NA	NA	-1.6724	-1.095	-1.2565	-1.1601	0.5578	-1.2208	0.3118	2.7462	3.3502	3.0397	-0.899	1.2161	0.5667	-2.0877	2.1225
hsa-miR-10b	2.2872	1.1481	-6.0672	0.6246	0.7126	0.745	-0.3272	2.585	-1.753	0.2536	-0.8431	-0.7835	-0.6152	0.3485	2.4562	-1.2621	0.627	-0.7476
hsa-miR-10b#	2.4842	0.1422	1.9402	1.7383	1.615	1.2319	-0.6373	2.9633	-0.3008	1.3655	-1.1919	0.7619	0.5687	0.6993	2.0391	-0.1983	1.3407	-0.3203
hsa-miR-1179	2.1906	NA	NA	1.0187	0.4156	1.0627	-0.2531	0.9066	-1.2757	0.3881	-0.0527	1.2742	3.3829	1.2829	2.1894	1.6355	1.1558	-2.9062
hsa-miR-1180	-1.2704	NA	NA	-0.2273	-0.1289	-0.8013	-0.4332	0.3881	-1.4109	-0.0586	-2.2233	-2.6964	-4.1002	0.4351	1.6846	-1.9639	0.0284	0.6406
hsa-miR-1183	-1.8245	NA	NA	-1.3843	NA	-3.6439	-0.357	-3.1906	NA	-2.1014	-4.8714	0.8528	-2.7711	0.2246	-0.551	-2.8626	1.566	1.8091
hsa-miR-1197	-4.0392	NA	NA	NA	NA	0.2804	0.3969	-5.2583	NA	NA	NA	NA	-2.9063	0.8563	-1.3587	NA	0.1697	-26.5924
hsa-miR-1208	-3.1041	NA	NA	-0.9983	NA	-3.0067	-0.9386	4.1974	NA	NA	-4.0025	-0.9131	NA	-0.3889	-10.6167	-0.9516	-1.2689	3.5057
hsa-miR-1225-3P	-1.5226	NA	NA	0.8632	NA	-4.2616	-1.0201	-1.6287	-3.3792	-3.9475	-3.4975	-2.3794	-2.4762	-0.3872	-0.5602	-0.2678	0.2826	1.5675
hsa-miR-1226#	-1.6602	NA	NA	-0.5535	-1.0808	-1.2453	-2.1185	0.0352	-4.221	-4.0957	-1.353	-2.6667	-3.2569	-1.1258	0.5243	-3.7977	2.3011	-0.2702
hsa-miR-1227	0.5441	NA	NA	0.9448	-0.0256	-0.9098	-0.4243	-0.4033	-0.2974	1.0688	-0.5445	-0.042	-0.3865	0.0613	0.8951	-0.7792	0.9223	1.038
hsa-miR-1228#	-1.1888	NA	NA	-1.3571	NA	-1.9992	NA	0.1582	NA	0.8952	-2.3318	-0.4903	NA	NA	-2.1483	-4.7013	-1.7875	-0.9288
hsa-miR-1233	-1.6439	NA	NA	-0.0713	-1.0313	-3.3402	-0.5482	-1.7304	-2.2357	-2.0008	-1.7554	-0.538	-1.9748	0.1615	0.35	-0.7712	1.5198	0.5863
hsa-miR-1238	-2.4271	NA	NA	NA	NA	NA	NA	-22.5103	NA	4.6111	NA	-6.5381	-6.3376	3.3225	-1.3827	-1.4822	-2.2278	1.4861
hsa-miR-124	-6.782	-0.4168	-2.9515	1.5361	-3.4691	-3.8174	-4.4196	-0.1817	3.1432	-5.8003	-8.4283	1.8312	-3.0449	1.8047	-0.9708	-0.9143	-0.7948	1.9611
hsa-miR-1243	-0.166	NA	NA	-1.0307	NA	-0.8336	0.4843	2.9083	-0.313	NA	3.2948	4.2174	NA	-1.8565	4.5015	0.7898	6.4092	-0.7115
hsa-miR-1244	-2.8911	NA	NA	-2.5366	-2.684	-1.9657	-0.0644	0.3795	-4.2878	-2.8431	-1.7175	1.0612	0.0506	0.0931	0.4949	-0.8397	-2.1537	-0.3676
hsa-miR-1247	1.2496	NA	NA	4.7607	3.0757	1.5857	-0.4267	3.2028	0.7226	4.5747	-1.438	6.5063	5.3979	2.1208	2.2661	2.3628	1.7985	0.8344
hsa-miR-1248	-2.0531	NA	NA	0.0324	-5.0641	-3.9589	-0.328	-0.7939	-5.2406	-0.2938	-0.1685	-2.0749	-1.257	-1.2067	-0.4184	-2.1899	-1.726	0.4183
hsa-miR-1249	NA	NA	NA	NA	-0.249	1.7786	-1.0577	7.6016	0.438	NA	7.3644	NA	NA	19.9144	NA	-1.6568	NA	4.5363
hsa-miR-1253	-1.3859	NA	NA	2.4361	NA	-2.0955	-1.2454	0.673	NA	0.8334	0.093	NA	-0.124	5.9013	-0.856	-2.1033	5.687	NA
hsa-miR-1254	-0.7098	NA	NA	-0.5488	0.4307	-1.6324	-0.3787	0.4661	-0.2958	-0.672	-0.7454	-0.8481	-0.6196	0.4584	-0.6274	-0.7993	-0.3723	1.6675
hsa-miR-1255b	-1.4071	NA	NA	-0.3003	-0.1797	0.5609	-0.5148	0.9653	-3.2812	1.3934	-1.7868	1.1352	0.199	0.6622	1.442	-0.0644	0.5293	1.3316
hsa-miR-1256	NA	NA	NA	-1.8774	NA	-0.6446	NA	NA	NA	1.3865	-1.0946	6.027	NA	-3.0635	0.4826	-1.7644	1.0903	-0.776
hsa-miR-125a-3p	0.9553	2.7663	NA	2.3985	1.3161	1.7258	-0.7764	1.5767	0.5624	-0.0882	-1.0775	4.6051	1.7795	-0.1703	1.5571	-2.1637	0.6956	-0.187
hsa-miR-125a-5p	1.0582	0.4711	-2.0193	1.6067	-0.3375	1.0427	0.3768	0.7228	-0.0104	1.1466	0.0016	0.462	-0.2697	0.2345	0.7361	-0.9457	0.7939	0.133
hsa-miR-125b	1.637	2.0135	-1.4306	1.4369	0.777	1.8389	-0.6726	4.1262	-1.9846	2.5834	-0.5426	1.716	1.2293	0.8404	2.8569	0.8824	1.8774	-0.9211
hsa-miR-125b-1#	1.4109	NA	-0.8423	2.3695	0.5527	1.7426	-0.2831	3.0096	-1.3817	1.8647	-1.7604	3.8872	2.8229	2.1824	2.062	0.3626	2.2497	-0.9641
hsa-miR-125b-2#	3.5852	0.8925	-0.2042	1.7641	2.885	2.0189	-0.2175	4.3473	-1.3172	5.8396	-1.5511	7.4292	3.5747	1.2617	2.6621	4.9994	4.2952	-0.8638
hsa-miR-126	2.351	1.0536	-0.0073	1.7063	0.2562	1.8633	0.1291	2.0718	-0.2471	0.8827	-0.7285	0.6946	1.0189	1.165	3.1799	1.1392	2.1246	-1.3626
hsa-miR-126#	-0.4365	2.2375	-0.1868	1.3924	-0.5742	0.2901	-0.5492	2.427	-2.2777	1.3557	-1.3996	0.0779	0.0169	0.8208	3.5005	1.1936	1.7604	-1.5679
hsa-miR-1260	-1.654	NA	NA	-2.2731	0.8902	-1.1104	-0.3568	-0.8832	-4.3326	0.0282	-3.273	2.1993	-2.9299	-0.1765	0.8047	-0.5332	0.2776	1.1285
hsa-miR-1262	-1.8464	NA	NA	-0.7141	0.9612	-0.4262	-6.0013	0.8759	NA	1.4601	-1.9548	-1.19	-2.2525	NA	0.8149	-1.1667	0.2608	-6.6039
hsa-miR-1267	-4.9653	NA	NA	-0.7882	NA	-7.3569	0.2443	-2.8616	-3.3727	-2.1005	-0.11	1.4454	-2.4749	-1.955	-0.6902	2.0811	-6.1902	0.8673
hsa-miR-1269	5.4336	NA	NA	NA	NA	4.7644	1.8794	-1.7445	NA	NA	1.0535	NA	4.1231	1.6938	-9.0743	-4.5951	NA	-3.03
hsa-miR-1270	2.1494	NA	NA	0.9491	0.2581	NA	0.828	3.29	-0.2875	2.1041	-0.961	NA	2.1598	1.0946	2.7517	-0.7938	2.238	-0.5977
hsa-miR-1271	1.3837	NA	NA	1.3981	1.6122	1.6115	-0.2967	2.496	-0.2997	2.3791	-0.9685	2.0889	-0.499	1.2291	3.6541	-0.0307	1.5125	0.9951
hsa-miR-127-3p	1.0091	0.4111	-1.9476	2.0419	0.5492	2.0898	-0.2201	1.0216	-2.7004	0.8516	-0.184	0.078	2.1652	1.0188	0.8187	0.4332	1.7549	-1.1497
hsa-miR-1275	-1.4158	NA	NA	-1.6895	-1.403	1.2297	0.0431	-0.8743	-2.3108	-2.1845	0.0227	-1.7065	-2.5612	0.0746	-0.7998	0.3388	0.0132	-0.3214
hsa-miR-127-5p	2.6374	NA	NA	NA	0.5951	2.8212	-4.9679	-7.1697	1.7681	-1.1441	0.3994	-2.8536	-7.9028	4.4516	2.559	0.962	NA	NA
hsa-miR-1276	-2.9188	NA	NA	-1.7468	NA	-1.0569	0.2876	-0.9081	-4.2567	-0.0714	-0.3584	-0.3972	-0.956	0.5438	1.0692	-3.186	-1.6491	0.775
hsa-miR-128	0.1405	3.2269	NA	3.048	0.4223	1.1536	-1.2878	3.0091	-0.206	2.537	-0.0049	-2.8829	-1.6646	-1.1169	1.0949	-0.5468	1.69	-1.2827
hsa-miR-1282	-3.874	NA	NA	-0.7495	-2.7734	-3.2773	-1.1986	-2.5266	NA	-2.3059	2.1136	-2.922	-3.8888	-1.2703	-0.6834	-1.3901	0.06	0.4997
hsa-miR-1285	0.6351	NA	NA	0.6738	0.1158	0.6737	-0.2288	0.52	-0.1695	0.0232	-2.1453	1.2677	-0.5379	0.6853	1.6901	-2.9123	0.3704	2.0623
hsa-miR-1289	NA	NA	NA	2.7209	NA	-2.4767	-1.467	-5.3395	NA	-1.6973	NA	NA	-9.8595	-0.4339	NA	-0.0983	NA	2.1314
hsa-miR-129#	-2.855	NA	NA	0.8027	NA	NA	NA	0.1398	-3.3647	NA	2.2262	-5.751	NA	NA	1.248	2.5522	0.9903	0.6382
hsa-miR-1290	-5.1732	NA	NA	-4.2475	-1.5035	-2.2459	-0.648	-2.6579	-6.2608	-1.0673	-1.7612	-1.5225	-4.0101	-0.471	-0.9154	-2.439	0.3146	-1.0222
hsa-miR-1291	-2.0551	NA	NA	-0.7232	-0.6302	-1.0593	-0.3716	0.7923	-4.3494	-1.6021	-2.2187	0.1654	0.8385	1.0973	1.2206	-0.988	0.1959	1.1971
hsa-miR-1293	-1.8054	NA	NA	-6.8632	-0.541	-1.7465	NA	NA	NA	NA	NA	-7.6052	-8.5908	-3.321	-7.9545	NA	-5.1671	NA
hsa-miR-129-3p	0.5583	NA	NA	0.4522	2.6813	2.2764	-10.4002	NA	NA	-4.5713	NA	NA	NA	3.9935	NA	0.6885	0.7384	-1.928
hsa-miR-1298	-1.6913	NA	NA	-0.8249	NA	-1.2656	-0.1947	-0.2085	NA	-1.2515	-2.7275	3.0266	0.7534	-8.0292	-1.3811	NA	0.3083	2.4781
hsa-miR-1303	-4.3284	NA	NA	0.7129	-2.8938	-2.1695	-0.528	-0.6207	NA	-0.8636	-2.5164	-0.8414	-2.5312	0.4798	0.8354	-2.4491	1.3424	NA
hsa-miR-130a	-0.1328	1.6913	-2.0768	0.1883	-0.6016	0.785	-0.0074	0.6837	-2.0115	-0.1183	-0.4075	-2.1641	-1.7344	-0.0101	0.6225	-2.1118	0.1504	-0.9186
hsa-miR-130a#	NA	NA	NA	-4.4476	-1.0335	-3.2536	1.2626	0.9999	-2.0503	-2.8059	-0.1863	-2.1834	0.0742	0.538	1.2417	-2.0362	-4.692	-1.4851
hsa-miR-130b	-0.1447	-0.5296	-2.7027	-0.613	-2.034	1.2729	0.6352	-0.7896	-2.3543	-2	-0.0949	-5.2731	-2.8053	-0.3066	-0.2649	-2.3608	-0.9751	-0.3384
hsa-miR-130b#	-3.0046	0.9544	-2.7992	2.1798	NA	-0.3736	-19.5575	-0.5918	-1.2978	0.4178	-0.7097	-4.5323	-2.5197	-0.4459	0.4733	17.1135	1.5502	-1.3109
hsa-miR-132	-0.2178	2.234	-3.886	0.1839	-3.0387	0.2792	1.083	-1.2214	-1.8345	-2.0484	0.7428	-2.1381	0.1074	0.128	0.2448	-1.0612	1.3881	-1.415
hsa-miR-132#	-19.1761	NA	NA	-5.6003	NA	-0.1464	-0.1654	-0.9565	-4.2159	NA	-0.1957	-5.5525	-2.3702	-0.8673	-3.7172	1.5765	3.139	3.4327
hsa-miR-133a	7.6701	-1.3655	1.6605	11.7029	13.8859	14.121	-0.4577	9.8738	6.2056	5.0228	2.441	12.4788	3.1076	8.3123	11.6372	6.4114	3.4247	4.4011
hsa-miR-133b	5.3546	0.186	-2.1241	NA	NA	NA	-1.6955	10.8241	NA	3.6608	3.0633	NA	NA	NA	NA	3.766	2.6782	1.4201
hsa-miR-134	0.9817	0.436	0.6144	4.0022	1.9083	4.2853	-0.3474	-0.2849	1.4306	1.1444	-0.0886	1.7762	3.3362	1.8221	0.7462	1.3878	3.8801	-4.2755
hsa-miR-135a	0.3517	3.6366	-6.0943	-0.9945	0.1217	1.013	0.7469	-0.3894	-2.8602	-0.1243	0.1206	-3.6293	-3.4303	-2.0144	0.1032	1.0211	0.2484	-1.0534
hsa-miR-135b	-1.693	1.9038	-3.5911	-2.6598	-0.633	0.5259	1.1339	-4.3626	-3.2959	-2.3565	-0.235	-4.6508	-3.0276	-1.9777	-0.9485	-1.3173	-2.0686	-0.8725
hsa-miR-135b#	-4.7942	NA	NA	-2.5103	-1.3493	-1.6744	0.0761	-4.2895	-3.2875	-2.8339	-1.0666	-5.0143	-3.4864	-2.0216	-0.9876	-1.6911	-1.9321	1.2457
hsa-miR-136	1.3196	-0.6296	1.8395	3.8102	-1.9833	-0.5969	-3.1393	0.7824	NA	-3.6368	-0.1234	-0.9146	2.5277	NA	NA	0.0189	2.2496	0.2924
hsa-miR-136#	-0.1538	1.5695	-1.4919	3.737	1.0742	2.2557	-0.5855	2.175	-1.2729	2.3274	-0.8613	1.9973	1.7315	0.8109	2.1572	2.5819	2.6848	-1.7863
hsa-miR-137	-4.2477	NA	NA	-3.6529	-3.7171	-3.2081	1.3443	3.0181	1.9278	0.5427	1.394	0.121	0.0281	2.6188	-3.5599	-1.288	0.1364	-0.6307
hsa-miR-138	2.2308	0.9689	1.6191	-1.0715	-0.1442	-0.6594	0.9487	1.5162	-1.2029	-1.0611	-0.1591	-2.8573	1.1881	2.1054	1.1295	0.6938	-1.1844	-0.7664
hsa-miR-139-3p	4.4159	2.8518	4.8365	2.6564	1.8982	0.9554	-0.578	3.5386	-0.5465	1.6414	-0.9854	-5.1016	0.4524	3.8438	3.3307	2.4092	2.5755	-2.1217
hsa-miR-139-5p	4.6108	1.2985	-0.2639	2.8726	2.1357	2.999	-0.0984	4.5737	-0.0801	2.9322	-0.4501	1.7284	1.3413	1.3039	4.4777	3.2886	3.2884	-0.6455
hsa-miR-140-3p	1.8196	-0.1861	1.1934	0.8026	0.2182	1.6519	0.2664	0.6728	0.6968	0.9745	0.2809	1.3771	2.5916	1.1904	2.5533	1.2711	1.4527	-0.3411
hsa-miR-140-5p	0.7881	1.0793	-1.3106	0.3498	-1.1802	1.7869	0.2628	-0.0971	-2.4732	0.6311	-0.2687	0.3537	0.3285	0.9225	1.8963	0.4877	1.0477	-1.6572
hsa-miR-141	0.4212	1.9234	1.0923	0.1572	1.7175	0.8039	1.4979	-1.061	-2.6267	-0.9113	-0.811	-2.8698	-1.3223	-0.1709	0.0986	0.7029	-1.1082	2.0213
hsa-miR-141#	-2.5265	4.1495	-0.9611	-0.8329	1.3841	-1.1553	0.2699	-1.2535	-3.2996	-0.6941	-1.5143	-2.0902	-1.4409	-0.1783	0.6178	0.9765	-1.3148	0.6342
hsa-miR-142-3p	-0.1145	-0.5098	-2.4926	-1.8607	-4.2667	0.5907	0.1913	-4.9878	-3.4482	-1.5096	2.2625	-2.0353	-0.5489	-0.4511	-0.3038	-0.331	-1.796	-2.1613
hsa-miR-142-5p	0.7239	-0.1913	0.1059	-0.7649	-3.3278	2.4487	0.0847	-3.9645	-2.2303	-1.4251	2.2053	-1.3757	0.517	-0.2737	0.0189	0.6005	-0.9656	-2.5916
hsa-miR-143	2.532	0.153	-2.0044	1.2627	0.819	4.595	0.0725	2.9492	-0.7651	-0.027	-0.4894	0.7753	0.0896	3.3711	2.6119	2.3099	1.7539	-2.7632
hsa-miR-144	3.429	3.2972	2.3722	-0.2658	-0.1408	1.1327	0.492	-0.2338	-1.2542	3.4688	-1.2201	0.3	0.9148	1.0962	2.7291	1.2574	2.4032	3.0133
hsa-miR-144#	3.3126	NA	NA	-0.61	-1.5644	-0.0392	0.8317	-0.7179	-2.291	2.367	-1.3795	-1.5297	-0.7544	0.7277	1.9375	-0.8662	2.1184	3.1709
hsa-miR-145	2.3377	0.0944	-1.6347	1.8938	2.7188	2.8641	0.1528	3.5483	-0.3814	2.9606	-0.5366	1.3803	0.918	3.3983	3.2861	2.1903	2.4864	-1.2496
hsa-miR-145#	-1.0544	-1.8108	-1.9467	0.9138	0.4933	1.1579	-0.1137	2.8453	-2.2759	1.528	-0.8755	0.5132	-0.5982	2.391	2.4132	1.419	1.5425	-2.3376
hsa-miR-146a	2.2872	-1.0422	-0.7878	-0.115	-0.4862	2.4441	0.3735	-0.8854	-0.6966	-0.7528	0.6052	0.0223	2.951	0.3433	0.0531	1.8718	0.9223	-0.7474
hsa-miR-146b-3p	-2.1886	-29.4023	NA	0.3986	-3.4994	-2.6372	0.5335	-1.0558	-2.2077	-1.6507	2.8676	-2.454	-1.1367	0.5784	-2.0732	-1.7999	1.087	-1.4481
hsa-miR-146b-5p	-0.7948	-1.0842	-1.0676	-0.1802	-3.1528	2.0648	0.7372	-0.8343	-0.391	-0.9038	1.4189	-1.0485	0.8564	0.4767	-1.1752	-1.7729	-1.4673	-1.736
hsa-miR-147b	-1.1932	NA	NA	-1.9243	-3.6657	-2.3176	-3.1615	-3.781	-0.7188	-3.2091	-3.6977	-1.383	-3.3894	1.8247	-1.8178	-2.7375	-2.6366	-0.0437
hsa-miR-148a	2.3484	0.5816	-1.4714	-0.3319	-0.3848	-0.5706	1.0456	-0.4843	-1.6346	-0.8457	0.1117	-1.408	0.0706	-1.0673	1.0645	4.0157	1.0804	-1.7456
hsa-miR-148a#	3.675	4.6383	-8.1922	3.0076	NA	1.1379	0.8404	-0.8125	-0.2538	-1.2574	1.7383	1.9469	0.8824	-3.3178	0.3776	4.3418	7.4178	NA
hsa-miR-148b	0.5399	0.4973	NA	-1.0615	-2.0552	-1.6199	0.7178	-1.6495	-1.2758	-0.113	-0.3766	-2.6888	-2.1315	-0.5153	0.9274	0.7905	1.3667	-1.3345
hsa-miR-148b#	-1.5368	2.0962	-0.7058	-0.1023	-1.347	-1.3122	-0.0602	-0.367	-1.2859	-0.4739	-0.2576	-2.2909	-1.5362	-0.3604	-0.2797	-0.2734	-0.0398	-0.796
hsa-miR-149	1.6667	2.8004	-1.665	1.7781	4.212	1.0459	-0.6847	2.1439	-0.6224	2.0186	-3.8223	-0.5607	-2.2514	0.6165	2.5323	1.3989	3.227	4.3987
hsa-miR-149#	-4.3885	1.0421	-9.964	-1.4911	NA	-3.5313	0.2821	0.6906	NA	-2.397	-1.5723	-0.5151	-2.0024	-0.2679	0.9602	-0.5414	1.2127	-0.0109
hsa-miR-150	1.406	-0.8266	-0.9185	-0.6096	-1.8733	-0.6204	0.2847	-1.0119	-0.4467	-0.3466	2.0451	1.0234	3.3841	0.2606	1.0709	3.2111	0.4379	-0.1698
hsa-miR-151-3p	0.1816	0.4856	-1.6745	1.9779	0.522	-0.376	-0.2899	0.6591	-1.2704	0.5038	-0.6595	-1.805	-1.2906	0.3295	0.2889	-1.3592	0.3254	-0.2151
hsa-miR-151-5P	-1.2653	NA	NA	0.5788	-0.5405	-0.0355	-0.3061	1.4589	-1.2887	0.5385	-0.8607	-2.3603	-1.5844	0.4413	0.9723	-1.0609	0.25	-0.3859
hsa-miR-152	0.3527	0.9112	-1.0385	0.3556	0.5497	-0.139	-0.0252	1.7729	-1.1506	0.8369	-0.5762	-1.6235	-0.3096	-0.431	1.0476	-0.2528	0.2867	-1.2675
hsa-miR-153	NA	NA	NA	2.2521	NA	NA	-4.5973	2.3935	0.8671	1.9204	NA	NA	1.0246	-4.4812	5.6901	NA	1.268	4.5528
hsa-miR-154#	-2.874	NA	NA	3.5745	-0.3403	-2.7087	0.0254	-1.3384	-3.3133	1.8175	1.0337	1.617	NA	0.0007	-1.0184	2.7128	-1.6451	-2.0358
hsa-miR-155	-1.526	NA	NA	-1.6647	-2.794	0.2929	0.2322	-3.081	-0.7481	-1.344	1.9464	-1.7445	2.8685	0.5427	-1.0027	-0.2007	-1.3137	-1.9969
hsa-miR-155#	-4.4122	NA	NA	-2.9692	NA	0.7394	NA	-1.8435	-4.2721	2.2105	0.3024	-0.4376	-2.9587	0.2513	NA	-0.5287	-1.2895	-3.0841
hsa-miR-15a	0.3803	0.2298	-1.3621	-0.5059	-2.045	NA	-1.2484	-1.8285	-0.848	-4.4168	-1.0178	-0.7174	-2.2337	0.816	1.9101	-1.5064	0.4125	-1.5746
hsa-miR-15a#	-0.7114	0.9141	16.4517	0.0371	-1.4132	-0.8466	-0.5228	-0.6673	-2.3393	-0.0042	-0.5306	-0.637	-1.2638	-1.1252	0.3144	-0.779	0.0614	-0.6835
hsa-miR-15b	-1.9498	0.7832	-3.4369	-0.8043	-3.2117	-1.023	0.9715	-3.4616	-2.1015	-2.1696	0.5772	-5.4662	-1.955	-0.9331	0.3181	-1.8959	-0.4631	-0.6799
hsa-miR-15b#	-3.9591	0.1774	-3.4104	-1.0798	-1.1709	-1.4728	-0.2274	-2.5923	-2.3589	-0.1002	-0.3748	-2.417	-1.8887	-0.7072	-0.4264	-2.1603	-0.8937	-1.0029
hsa-miR-16	0.9211	1.019	0.6067	0.0405	-0.1691	3.7664	0.3463	-0.1035	-0.5567	-0.1065	-0.3697	-0.1856	1.0948	0.0827	0.6333	-1.044	0.2287	-0.4625
hsa-miR-16-1#	-1.8484	7.5419	NA	-0.4773	-2.4798	-1.0096	0.0093	-1.0074	-3.2983	-0.6761	-0.2893	-0.7836	-0.8257	-1.3214	0.0903	-0.6749	-0.8595	-1.0706
hsa-miR-17	-0.6098	1.4736	-1.1254	-0.5344	0.1739	-0.1363	0.3622	-0.9641	-1.5152	-1.0109	-0.5902	-1.7858	-1.4557	-0.1557	0.1179	-1.0719	-0.1255	-0.6707
hsa-miR-17#	-2.5362	-2.0209	NA	0.3569	-0.131	0.1505	-0.8114	-0.5547	-4.2415	-0.9787	-0.035	-2.0502	-2.5491	-0.5233	0.982	-1.1307	-0.9875	-0.1717
hsa-miR-181a	-0.5243	0.6085	-2.8947	-1.1894	-2.4013	1.7181	-0.1087	-0.6382	-1.2527	-0.7528	-0.3147	-1.834	-1.2245	-0.035	-0.4915	-1.6308	-1.0853	-0.7581
hsa-miR-181a-2#	-0.9231	NA	NA	0.7636	0.5774	0.4448	-0.8751	0.4616	-2.3116	2.584	-0.6081	0.9942	0.3438	0.9047	-0.661	-2.2401	0.1293	0.2848
hsa-miR-181c	-0.2047	-1.5197	-4.2807	-0.6218	-2.9855	1.9292	-0.4172	-0.4997	-0.2679	-1.332	-0.0106	-1.7113	-0.6114	-0.1141	-0.3108	-0.8357	-0.5126	-0.1737
hsa-miR-181c#	-0.8408	NA	NA	-0.2062	-0.8717	0.4773	0.5023	-0.0755	-3.1307	-1.238	0.0526	-0.0756	-0.3655	-0.0669	-0.2413	0.4544	-0.1734	0.2153
hsa-miR-182	-0.0736	1.0838	-1.7506	-2.0796	2.0296	2.4088	0.5824	-1.6932	-0.1318	-2.51	-0.8457	-4.3312	-2.9245	-1.2894	-0.7584	-1.1238	-0.9417	-1.0889
hsa-miR-182#	-0.0177	NA	NA	1.2428	NA	NA	-1.6762	-0.8505	-1.1618	-4.3983	-3.8021	-0.9515	-8.778	-0.3894	-1.591	5.2024	-4.7215	8.9775
hsa-miR-1825	-6.1205	NA	NA	1.9104	NA	-1.217	-1.5767	-1.8061	NA	NA	NA	0.099	-2.6252	2.7688	2.8607	10.7964	20.3448	-1.3543
hsa-miR-183	0.4294	0.6746	-1.7712	-0.4734	2.2998	-1.9541	0.1384	-1.6162	0.7367	-2.4886	-1.3173	-4.5122	-4.6329	-1.3541	-0.3541	-2.0568	-1.2159	0.3101
hsa-miR-183#	-1.6453	0.0512	-2.5358	-0.7841	1.6466	-1.8732	-0.3056	-2.4794	-0.2833	-1.8212	-1.4703	-2.6307	-3.6096	-0.9848	-0.6295	-2.6857	-0.5942	0.896
hsa-miR-184	-1.3299	3.5853	NA	3.4767	4.2444	1.2967	0.8649	3.7903	0.592	0.8155	0.489	-3.1057	-1.5748	-0.0722	-3.0859	-3.7891	1.5937	-0.7362
hsa-miR-185	0.1732	2.0572	-1.1651	-0.1418	-1.3824	-1.6555	0.1164	-0.9426	-1.4595	0.3167	-0.281	-1.8426	-1.2874	0.0405	0.7915	-1.4639	-0.1535	-0.2935
hsa-miR-186	0.8924	0.7766	0.7058	0.5406	0.6885	1.0968	0.3252	0.3804	-0.0346	1.4205	-0.0141	0.5258	0.8667	0.0332	1.1738	0.3546	1.1358	-0.7991
hsa-miR-187	0.8626	-0.5929	-5.5941	-2.8597	0.2206	-6.9156	0.6094	-2.4645	0.2786	-4.66	1.0625	-2.4673	-0.53	NA	NA	0.4619	0.9793	1.6865
hsa-miR-18a	-3.005	2.0858	-5.5462	-2.0322	-1.8084	-0.3081	0.3262	-2.7673	-2.9356	-2.3427	0.0957	-4.6948	-4.6887	-0.6122	-0.369	-2.7135	-2.9859	-1.8932
hsa-miR-18a#	-2.0032	3.8619	-4.9639	-1.2214	-0.6757	-1.7344	0.2878	-1.8635	-2.3639	-0.9148	-0.4974	-2.945	-3.7231	-0.0868	-0.1645	-2.5934	0.297	0.6208
hsa-miR-18b	-2.205	1.3432	-4.3033	-2.1783	-2.4988	0.921	-0.3347	-2.6684	-2.0791	-3.4549	0.2096	-4.9765	-5.198	-0.3635	-0.7025	-1.6963	-2.6475	-1.8938
hsa-miR-190	0.9258	-0.9659	-1.4255	0.3039	0.1029	4.1409	0.3807	0.596	-2.1635	2.0513	-0.6769	-0.2611	-0.6384	-0.8177	1.8326	0.5003	0.7973	-0.087
hsa-miR-190b	-0.7532	NA	1.1713	2.0992	-0.7512	0.9733	-1.1776	2.6256	-3.2795	1.6535	0.059	-0.3419	-2.3633	0.3752	1.7174	1.0093	0.6346	-1.3015
hsa-miR-191	0.4074	0.5698	0.4409	0.004	-0.7574	1.8482	0.3036	-0.7431	-0.0203	0.3083	-0.3177	0.0863	0.8364	0.2424	1.2334	0.2444	1.0442	-0.4703
hsa-miR-191#	1.1487	NA	NA	3.1267	0.1817	-0.2186	-0.2128	0.3385	-1.3033	-1.0045	-1.4779	0.9035	-0.2171	1.2088	1.6205	1.7127	3.5599	1.2546
hsa-miR-192	0.8452	0.6242	0.8683	0.3626	-0.119	-0.7582	0.6116	-0.7946	-1.0886	0.3557	0.1159	-2.243	0.22	-0.633	1.1133	-0.0899	-0.212	-0.9158
hsa-miR-192#	-0.4283	NA	NA	0.5963	-2.039	-1.415	0.9209	-1.8137	-4.2674	-2.4813	-0.945	-2.5314	-1.8032	-1.435	0.9698	-0.52	0.4591	-0.7704
hsa-miR-193a-3p	-0.0069	0.6369	2.5479	-0.3817	-0.2987	-0.8359	-0.397	0.5825	-1.0704	-0.7247	-1.2389	1.5356	-1.6994	-0.6735	2.6875	-0.6642	0.2006	-3.4119
hsa-miR-193a-5p	-1.2314	1.8984	-3.854	-1.1211	-1.5385	-2.3257	-0.8783	-1.4719	-1.8927	-0.735	-0.1276	-1.0263	-3.5361	-1.3239	1.5296	-1.6217	0.3274	-0.1778
hsa-miR-193b	-1.2608	-0.1839	-0.8724	-0.6732	0.8166	-1.3914	-0.0156	0.2759	-0.3125	0.538	-0.5305	0.2686	-1.8327	-1.0848	-1.1643	-3.1279	-1.1113	-0.2409
hsa-miR-193b#	-4.4107	NA	NA	-0.8969	-1.1204	0.0423	-0.7697	0.367	-3.2133	0.5607	-0.1223	-1.1972	-3.7438	-0.8862	-1.1581	-3.3257	-1.0367	-1.8057
hsa-miR-194	1.6893	1.1518	-0.9563	0.1786	-0.502	2.8201	0.1514	-0.9894	-2.0831	0.6215	0.2759	-2.0597	0.2737	-0.9634	1.1161	-0.4702	-0.2062	-0.5035
hsa-miR-195	1.1949	1.5895	0.3312	0.5758	0.2618	2.43	-0.1442	1.9264	-1.4671	0.4552	-1.0448	0.1765	1.3177	0.4962	2.3504	0.4044	0.9743	-0.907
hsa-miR-196b	-4.7877	-2.7898	-0.6149	-2.087	-0.2195	-0.8931	-0.3039	-2.2826	-0.0983	-2.2955	0.5832	-6.8864	0.8161	-0.5976	-4.7342	1.3445	-1.4723	-2.7719
hsa-miR-197	0.2724	2.7921	-2.0204	0.5096	-0.3068	0.1483	-0.373	0.4474	1.522	1.8559	-0.1056	-0.9363	-0.9999	-0.5557	0.8369	-0.5835	1.4485	0.0933
hsa-miR-198	-0.93	NA	NA	4.5878	-7.1834	-0.7892	-1.7931	5.7884	NA	-2.7472	-1.8085	-3.5624	0.0885	1.2678	2.2612	9.5901	-10.3371	-10.814
hsa-miR-199a-3p	0.7227	-0.0203	-0.3763	1.0828	-0.167	2.344	-0.4163	2.7724	-1.6653	1.1945	-0.5535	-0.1165	1.5607	0.7405	1.3292	-0.7071	0.4064	-2.1067
hsa-miR-199a-5p	1.804	NA	NA	1.3086	2.2693	1.8371	-1.7884	3.4921	-2.5707	1.5437	-0.2947	-0.5159	1.2427	0.9508	1.9485	-0.0468	2.1388	-3.0348
hsa-miR-199b-5p	3.537	NA	NA	NA	2.481	0.9518	-2.7685	4.0156	-2.9119	3.3088	0.2276	0.0217	1.3475	2.0237	2.6152	0.7978	1.2054	-1.314
hsa-miR-19a	-1.9997	1.6012	-2.4456	-1.9143	NA	1.8315	0.1013	-1.4278	-3.4824	-1.6963	-0.0441	-2.9534	-2.7498	-0.1613	0.1301	-0.5829	-1.1346	-1.4564
hsa-miR-19a#	-3.4632	NA	NA	-0.281	1.8505	NA	0.0095	-2.76	-2.06	-1.2912	0.0834	-3.2488	-7.9404	-1.1471	-1.2597	0.0327	0.7885	-2.977
hsa-miR-19b	-1.2006	1.4712	-1.0664	-0.7584	-0.7985	1.1684	0.3652	-1.0812	-2.1365	-0.9795	-0.2227	-1.8994	-1.9657	-0.2304	0.2832	-0.773	-0.4412	-1.4084
hsa-miR-19b-1#	-1.7531	1.6285	-2.5304	0.3384	0.5564	0.0034	-0.3909	0.1736	-1.2948	-1.4893	-1.431	-1.1505	-2.0534	-0.5046	-0.1217	0.4728	1.556	-0.7125
hsa-miR-200a	0.7845	1.4818	-1.308	0.1892	2.2163	-2.366	1.6073	-1.2435	-2.5403	-1.1077	-0.8876	-2.7819	-1.4794	-1.4548	0.914	1.661	-0.7392	3.5677
hsa-miR-200a#	-0.4062	-0.0632	-2.6126	0.4292	2.2643	-0.4739	0.3844	-1.2325	-2.2998	-0.8643	-1.4701	-1.7581	-1.8349	-1.2729	0.7543	1.3091	-0.3347	4.5981
hsa-miR-200b	-0.8023	1.8898	-3.066	-0.3301	1.6909	0.6981	1.5085	-1.009	-2.2641	-2.2928	-0.93	-2.6419	-2.6337	-1.1694	1.1026	1.182	0.0238	1.7187
hsa-miR-200b#	-6.1483	2.0413	-7.427	0.0067	0.4839	-2.6356	NA	-7.3164	NA	-7.2781	-2.7102	-8.7342	-4.6006	-7.9012	-0.9248	2.4274	-1.1252	NA
hsa-miR-200c	-0.4634	1.3901	-0.4718	-0.6615	1.6062	0.0172	0.368	-1.0107	-0.2903	-0.3374	-0.8712	-1.7458	-1.4297	0.4059	-0.3724	0.7924	-0.4026	2.4945
hsa-miR-200c#	NA	-0.3416	-0.9679	-1.0081	-0.5794	-2.946	1.2501	-3.761	NA	-4.1546	-5.9553	-3.8329	-5.3179	-0.7877	-2.84	-0.5021	-2.3106	NA
hsa-miR-202	-0.5915	3.8103	-3.3202	-1.3538	-1.2275	-1.0763	-0.0531	-0.5188	-3.3139	-0.2926	-0.8539	-0.8908	-2.7992	-0.7489	0.8964	-0.1959	-0.9718	-0.7069
hsa-miR-203	-0.4393	1.1076	-0.4164	-1.8825	1.6813	1.6921	-0.0219	-0.7335	-1.2727	-0.1551	-1.2439	1.5416	-3.8112	-2.6163	-0.3386	-2.6101	-0.8971	4.5605
hsa-miR-204	9.1641	NA	5.5958	3.0864	6.0219	3.1758	-1.582	7.3135	1.4774	3.3102	-1.4863	2.5623	10.4551	10.3005	NA	6.6843	5.7922	1.0884
hsa-miR-205	-1.4215	1.8782	-1.4419	-0.2976	1.764	0.4211	0.0304	-1.1419	-2.467	-0.4575	-2.1261	-1.408	-2.2046	-1.5663	-0.2965	-2.5186	-0.0616	3.5729
hsa-miR-206	5.3272	-2.2043	-2.6134	9.7574	11.6866	12.4621	-1.2884	9.883	7.6671	3.8684	3.8991	10.4241	2.2405	10.3457	10.548	7.4344	2.2963	6.705
hsa-miR-208	0.4674	NA	1.3664	2.599	4.4802	NA	1.5894	1.4815	-1.2826	-2.8485	-0.0667	-1.3028	-0.2482	-0.6224	1.1463	7.009	0.1746	3.4265
hsa-miR-208b	NA	NA	2.3573	NA	2.5638	6.0253	-3.527	5.7527	1.9539	2.51	NA	-2.5728	NA	NA	0.0249	NA	5.4302	-3.3524
hsa-miR-20a	-1.5542	1.5467	-2.6954	-1.0793	-0.9572	1.1465	-0.0143	-1.2237	-2.7598	-1.7701	-0.3464	-2.8104	-2.9465	-0.4894	0.1911	-1.2138	-0.5114	-0.8911
hsa-miR-20a#	-3.6365	0.9242	-4.0107	0.1887	-1.6187	-1.0834	-0.0307	-0.366	-2.3087	-0.6001	-0.9376	-2.135	-1.9154	-0.8687	0.8751	0.0913	-0.1585	-0.899
hsa-miR-20b	-0.8473	2.1034	-0.2277	-0.0743	0.1126	-0.2385	0.1655	-1.2187	-2.0776	-1.3544	-0.5075	-2.446	-2.1801	-0.1804	0.5468	-0.5659	-0.2029	-0.6712
hsa-miR-20b#	0.8874	NA	NA	0.638	NA	-19.9871	NA	NA	NA	NA	-0.1127	2.2455	NA	3.347	2.2512	4.7863	3.751	2.6127
hsa-miR-21	-2.0087	0.1952	-3.164	-1.2301	-4.6164	-1.5432	0.3443	-2.4731	-3.4002	-3.1203	1.1131	-4.7276	-2.4936	-0.5628	-2.7032	-3.7551	-2.9995	-2.1517
hsa-miR-21#	-2.4306	4.3229	NA	-1.537	-3.0905	-3.208	0.0264	-2.8152	-3.3125	-2.0654	-0.7487	-2.0798	-2.3586	-0.5124	-2.733	-2.7309	-1.2137	-1.2568
hsa-miR-210	-1.2403	1.4159	-1.3707	-0.65	0.6418	0.4026	0.6917	-1.0554	-1.4579	-0.6937	-2.0558	0.8986	-2.8584	-0.6845	-0.0741	-4.0075	-0.7598	1.2194
hsa-miR-211	12.6099	NA	NA	5.2903	7.3766	5.5003	-1.8326	3.9546	-0.927	6.4415	-1.909	NA	NA	-1.0484	4.2302	8.7433	2.1358	0.8708
hsa-miR-212	0.0971	1.131	-5.0474	0.3587	-3.1001	-0.6498	1.0737	-1.2181	-0.8424	-0.8213	0.7535	-2.8633	1.1056	-0.6679	1.0823	-1.522	1.4031	-0.7482
hsa-miR-214	1.6609	0.6283	-0.2179	1.4369	0.7145	2.2366	-0.2881	4.3977	0.1319	0.4798	-0.4953	0.9529	3.1836	0.9662	1.942	-0.9492	1.0873	-0.0996
hsa-miR-214#	0.1231	-0.1115	-0.0045	3.4704	-0.2147	1.9435	-0.7961	3.3619	-1.2774	0.717	-1.0511	0.7012	1.948	1.2557	1.4915	-1.7708	0.337	-1.8775
hsa-miR-215	1.2955	-0.938	-2.5209	0.0141	0.2423	-5.6289	0.9589	-0.6928	2.886	-2.2714	-2.3236	-1.2234	-2.7093	1.6286	0.849	-1.7484	-0.0849	-0.8899
hsa-miR-216b	-0.2456	NA	NA	6.84	-1.9927	7.033	-1.3184	1.3465	-3.3653	0.6764	-0.5123	NA	-2.9039	4.0868	5.9325	0.5125	3.3508	1.1952
hsa-miR-217	4.1018	NA	NA	NA	5.4759	NA	2.6264	1.9615	-7.0454	-2.1087	-0.2995	NA	-3.9795	NA	-9.5136	-10.6767	2.4342	NA
hsa-miR-218	1.639	-0.0199	-1.6168	1.362	2.5401	-14.0558	0.0487	4.0081	-1.11	2.0844	-0.4114	0.1656	1.2804	1.8328	2.7947	1.518	1.0531	-0.5646
hsa-miR-218-2#	1.965	NA	NA	2.2722	NA	7.4587	-0.8746	5.8878	-0.3021	NA	-0.4907	0.5757	-0.9949	-2.244	3.811	1.8549	1.1572	2.0794
hsa-miR-22	0.1865	1.0438	-6.1722	-0.0724	-1.8216	-0.2164	-0.6909	1.1903	-2.8345	-0.0848	0.0361	-1.7806	-1.7403	-0.864	0.1691	-1.3852	-0.1671	-1.8396
hsa-miR-22#	-3.6692	0.5489	NA	0.7456	-1.6183	-1.0338	-0.4201	1.7914	-3.3346	0.3035	0.0652	-1.1647	-3.0759	-1.2891	-0.244	-1.8288	0.2223	-1.9961
hsa-miR-221	0.005	1.7277	-4.3855	-0.4041	1.3612	NA	0.3137	-0.8518	-2.3606	-1.2208	-2.5662	-1.6278	-3.9614	-1.9955	-0.0322	-2.0792	1.3469	-0.0212
hsa-miR-221#	-3.6491	NA	NA	-1.6765	-0.3674	-1.73	-0.1273	0.4742	NA	1.1731	-0.5872	-0.7707	-2.214	-2.0086	-1.4609	-2.3112	-1.5713	-2.0083
hsa-miR-222	-0.2067	1.2632	-0.4675	-0.8946	-0.3268	-0.7733	0.3411	-0.353	-1.1541	-0.3684	0.7444	-0.0331	0.8464	-1.269	0.0055	-2.9198	-1.4272	-1.5147
hsa-miR-222#	-1.0144	3.4821	-2.3548	0.2245	0.04	0.4852	-0.4151	-0.5108	-2.2839	-1.2631	-2.0381	-0.1779	-2.4614	-1.3072	0.29	-0.3864	1.3841	-1.1717
hsa-miR-223	0.5987	2.8385	-3.426	-0.6313	-3.8436	-1.0367	0.6098	-6.1678	-0.9641	-1.5836	0.5707	-0.5232	-1.7024	1.9525	-1.3543	-0.8846	1.5561	-1.4749
hsa-miR-223#	-0.3149	2.4642	-0.5483	-0.202	-3.9349	-1.3576	-0.033	-4.8715	-2.3264	-2.406	0.7803	-0.0885	-2.1345	1.374	-0.9826	-0.815	0.4708	-0.9644
hsa-miR-224	-2.6282	0.0384	0.6084	-1.4839	0.71	-2.8965	0.5448	-1.1722	-3.5104	-0.6267	-0.7146	-5.0808	-3.3789	-0.4341	-1.4043	-4.5842	-0.9266	-0.5761
hsa-miR-23a	-1.7794	2.9444	-2.0507	2.1068	4.3265	-1.941	-3.0716	2.4599	5.2106	-0.0535	-0.7866	-0.8347	NA	-0.4855	1.2923	1.0845	1.659	-2.3057
hsa-miR-23a#	-5.2286	NA	NA	-3.9117	-2.5429	NA	-0.3105	-2.2994	-1.2275	-1.5621	-3.4849	NA	-3.4439	0.3987	0.6061	-1.8309	-0.9428	0.3277
hsa-miR-23b	3.8834	5.5655	1.4527	2.1707	2.4449	0.2785	-1.4094	4.7569	1.6559	2.0752	-2.8984	1.1458	1.9978	-0.3876	0.6116	1.8593	2.8627	-0.6984
hsa-miR-23b#	1.4127	NA	NA	-0.1723	NA	1.8916	-2.1838	1.3725	NA	NA	-3.1296	0.1615	NA	0.6423	1.4494	1.1719	8.1839	NA
hsa-miR-24	-0.1838	1.2902	-1.026	0.4159	0.4679	1.8746	0.1102	1.1892	-0.5973	-0.0986	-0.7346	-0.3029	-1.6654	-0.208	0.3717	-1.5166	0.1949	-1.0488
hsa-miR-24-1#	1.681	NA	NA	4.9868	3.5344	1.5378	-1.1486	2.9449	-0.4211	2.0636	-2.731	1.0241	0.4779	0.2091	0.8255	NA	4.9725	NA
hsa-miR-24-2#	-3.0087	NA	NA	-0.1313	-2.3307	-2.1615	-0.2748	0.0339	-4.2837	-1.0063	-0.4966	-1.4346	-4.0279	-1.1279	-0.1699	-2.6235	-0.7866	-1.047
hsa-miR-25	-0.9016	1.2384	-1.767	-0.3235	-1.0873	-0.2008	0.3545	-1.5556	-2.4278	-0.2066	0.1303	-3.6662	-1.573	-0.3243	0.2522	-1.3374	-0.3723	-0.7402
hsa-miR-25#	-3.2523	NA	9.5015	-2.0569	-3.2165	-0.2711	0.7366	-1.4211	1.7975	-1.1535	2.1347	-6.0385	0.337	2.2134	-6.9776	-2.2331	-0.7866	-0.9257
hsa-miR-26a	0.2855	1.6127	-1.19	0.8318	-0.3188	3.1339	-0.0108	1.2231	-1.3177	1.4487	-0.7866	-0.742	0.8014	-0.1105	2.1729	0.6386	1.2994	-1.1655
hsa-miR-26a-1#	1.3684	0.6216	3.0308	1.099	1.8214	1.2562	-0.1933	0.6794	0.7512	2.2921	-1.1281	-0.5336	0.1213	-0.5967	1.4138	1.704	-0.9213	-0.566
hsa-miR-26a-2#	-5.2623	NA	NA	2.1522	NA	-4.1585	-0.4609	0.7016	NA	1.8522	-2.3314	-2.6959	-1.6166	-2.0135	1.374	-2.82	0.7138	-4.7034
hsa-miR-26b	0.5566	1.9565	-0.841	0.3246	-0.8003	2.6591	0.2827	-0.1271	-2.3466	0.8053	-0.2174	-0.2563	0.3214	0.1796	1.7339	0.7258	0.8147	-1.8728
hsa-miR-26b#	0.8754	2.2803	1.7222	2.06	0.5797	1.4105	-0.3221	0.7899	-1.3312	1.703	-1.9823	0.6858	-0.3562	0.9042	1.4995	1.42	3.0498	-0.8149
hsa-miR-27a	-0.1521	1.1286	-1.5792	0.6306	0.3025	0.6575	-0.219	0.5321	-2.4686	-0.5632	-1.3421	-1.3609	-2.8508	-0.5021	0.1056	-0.959	0.9005	-0.7851
hsa-miR-27a#	0.5953	1.1971	-3.6668	-0.8224	-1.0522	-1.5843	-0.1679	-1.6536	-2.3257	-3.4792	-1.1682	-1.7346	-2.2262	-0.2473	0.3102	-0.6507	0.8743	-0.3068
hsa-miR-27b	2.1229	1.7428	1.4142	1.1278	1.5378	0.5115	-0.3319	2.1125	-1.8573	0.4739	-1.9589	-0.5452	-1.1957	-0.2521	1.1876	0.0219	1.5363	-0.2119
hsa-miR-27b#	-1.3057	0.7696	NA	0.061	-0.212	-0.7992	-0.5288	0.5159	-2.2552	-0.6917	-1.6873	-0.8563	-1.0614	-0.0807	0.2204	-1.559	-0.205	0.0245
hsa-miR-28-3p	0.4971	0.3385	-1.9445	0.3596	-0.1179	0.4361	-0.052	0.8907	-0.7363	1.0371	-0.0005	-1.1538	0.2278	-0.1643	1.0605	-1.0628	0.0893	-0.6262
hsa-miR-28-5p	-0.305	0.4519	-3.9869	-0.1823	-1.899	-0.5977	-0.0946	-0.2435	-2.6286	-0.7371	0.2132	-2.5464	-1.97	-0.5816	0.5072	-1.4887	-0.4665	-1.0729
hsa-miR-296-3p	3.2932	NA	6.1683	NA	1.8	-0.0314	NA	1.7985	NA	NA	-4.2703	NA	NA	3.5587	NA	3.7951	2.1104	-3.765
hsa-miR-296-5p	1.0772	1.7963	-3.1419	2.4998	-0.0778	0.0386	-1.3606	2.4086	-0.9451	1.2322	-0.3926	0.1604	0.0023	0.1939	2.9938	0.8559	-1.6033	0.1393
hsa-miR-299-5p	3.4137	NA	NA	-0.0242	3.7685	NA	-0.8798	4.4172	4.7784	3.2107	-1.5544	-2.7486	4.9216	2.2222	NA	3.121	5.4631	5.544
hsa-miR-29a	0.9532	1.3591	-1.7324	1.1847	-1.0488	-0.7067	0.2726	0.6821	-1.2333	0.801	-0.2835	0.3702	-0.5148	0.0088	0.8877	0.0664	0.8341	-1.5336
hsa-miR-29a#	-2.4147	-1.5856	NA	0.6192	-2.321	-1.5294	-0.1101	1.0065	-2.2728	0.641	-0.057	-0.1718	-2.0911	-0.8118	0.8576	-0.6393	0.2342	-1.6691
hsa-miR-29b	0.0377	0.6695	-3.6287	0.6683	-2.1089	1.1556	-0.0374	-0.3368	-2.0615	-0.2852	0.2526	-0.8503	-1.3914	-0.0018	0.6863	-0.4002	-0.3699	-2.235
hsa-miR-29b-1#	-3.6315	NA	NA	0.977	-3.7816	-4.2651	2.9112	-1.6963	NA	NA	-2.247	-3.9398	-6.1251	1.0162	-1.769	-3.1765	1.6689	-0.356
hsa-miR-29b-2#	-0.0901	NA	NA	2.0182	-0.6854	-0.0354	-0.5685	2.0319	-1.3154	0.4472	0.0537	-0.0933	-0.3135	-0.3952	3.9018	2.7575	1.0399	-1.3697
hsa-miR-29c	-0.7088	2.674	-2.2321	3.2384	0.0157	0.645	0.2071	1.7679	-1.758	1.3465	-0.6357	-0.0543	0.6306	0.3979	2.5448	3.8256	1.0737	-1.5181
hsa-miR-301a	-1.2404	1.7166	-2.4168	-0.4576	-1.2664	-0.2444	0.0811	-2.151	-2.906	-0.7848	-0.1047	-4.7612	-2.8603	-0.7905	0.08	-2.3855	-1.3015	-1.5044
hsa-miR-301b	-0.9669	NA	-1.1	-0.8541	-2.1605	1.4895	-0.7929	-2.4922	-2.482	-0.869	0.1922	-4.6038	-3.4352	-0.6061	0.6986	-4.0618	-1.3165	-2.22
hsa-miR-302a	12.3068	NA	NA	-1.5462	-6.6857	NA	NA	2.7287	2.5388	0.1285	NA	-1.9061	NA	-0.2402	-1.1772	-1.9328	-0.7155	0.4128
hsa-miR-302b	2.6344	NA	NA	-1.1996	0.1196	7.3767	-2.9654	4.1935	1.3226	-0.1494	-2.473	-1.8948	-4.0353	0.4768	1.4716	-0.7176	0.4341	1.7055
hsa-miR-302c	-0.6996	NA	NA	-2.6322	NA	NA	NA	4.7788	NA	-0.1016	NA	1.4416	-2.9264	-1.5654	NA	-1.9103	-1.8472	1.2851
hsa-miR-302d	5.4774	NA	NA	NA	NA	NA	-0.6491	5.4673	NA	1.1841	0.4674	NA	NA	NA	2.7382	0.5685	1.8332	1.1956
hsa-miR-30a-3p	3.1946	-0.1927	0.2697	3.5668	3.2452	3.3721	-0.9336	4.1911	-0.269	3.9565	-0.8464	3.0989	-0.1048	1.5457	4.0631	4.3187	2.8279	-0.9967
hsa-miR-30a-5p	-0.4967	1.2452	-0.8806	2.1005	-0.6757	-0.332	-0.3696	1.9447	-2.2696	1.3985	-0.8963	-1.0073	-1.232	0.2303	1.4221	1.0887	1.1839	-0.1265
hsa-miR-30b	0.7342	1.0412	-1.6135	1.1673	0.2763	1.1352	-0.1085	1.2014	-1.996	1.3435	-0.2708	-1.544	-1.2928	-0.2493	1.1462	0.589	0.8229	-0.9842
hsa-miR-30c	0.8819	1.9012	-1.8309	1.4149	0.7664	1.7827	0.093	1.0502	-2.0655	1.7113	-0.1813	-1.3122	-1.0701	-0.1391	1.5676	0.7616	1.5297	-0.826
hsa-miR-30d	-1.2825	1.1428	-1.3649	1.8527	-0.9068	-0.9878	-0.3667	1.3935	-2.2462	1.0891	-1.0515	-1.5022	-1.5453	0.1018	0.8006	0.8078	0.8276	-0.0948
hsa-miR-30d#	-1.5733	0.5987	NA	2.1351	0.1575	-1.0729	-0.0504	0.3888	0.4787	-0.3163	-1.4212	-2.1366	-2.7455	-0.008	-0.3727	-0.9843	-0.1926	-1.0817
hsa-miR-30e-3p	1.2208	0.8768	0.3841	2.842	1.7084	2.1823	-0.8797	2.6969	-0.2915	3.0313	-0.7588	0.8126	-0.7664	0.4899	2.7671	2.3717	2.7243	-0.7024
hsa-miR-31	-3.4702	-0.934	-6.6971	-5.5777	-3.2211	-4.9474	0.4542	-4.5539	-1.688	-6.0492	0.6807	-7.5332	-3.6187	-0.601	-5.6296	-5.9603	-2.7721	0.5854
hsa-miR-31#	-5.6714	NA	NA	-5.6422	-3.7373	-4.785	-0.0935	-4.6981	-4.3141	-5.0501	-0.153	-7.5676	-5.302	-1.281	-4.7917	-5.2899	-2.0582	0.1192
hsa-miR-32	-0.0603	1.7892	2.8264	-0.809	0.4537	1.8657	1.0798	-1.0262	0.8458	-0.3987	0.1886	-1.1261	-0.6135	-0.1443	0.8332	0.4839	-0.5496	-2.4438
hsa-miR-320	1.4613	0.5177	0.4266	0.3585	0.7864	1.4028	0.3859	1.6101	0.1416	0.4871	-0.7601	-0.3933	0.7605	0.6108	1.4268	-0.2683	0.8193	0.3849
hsa-miR-320b	-2.8166	NA	NA	-0.7017	-2.9436	-2.0492	0.0116	-0.0379	-4.2988	-1.7186	-0.9188	-3.2592	-3.4623	-0.2562	0.6773	-1.133	0.2067	-0.1358
hsa-miR-323-3p	1.3658	0.9482	-2.4679	2.678	0.5994	2.0598	0.1579	-1.5805	0.4562	1.1168	0.5226	-0.2485	2.8742	1.6497	0.5981	-0.0421	1.6797	-1.974
hsa-miR-324-3p	1.0779	2.3617	-0.1813	-0.1155	0.3435	-0.5483	-0.5557	0.2708	-2.1478	0.6766	-0.8874	-1.6855	-1.2466	-0.5741	1.8692	-0.9437	0.7572	0.2161
hsa-miR-324-5p	0.8582	-1.8087	-1.9132	-0.3815	-0.7781	-1.1238	-0.9102	-0.279	-3.0529	0.1658	-0.1923	-3.0334	-3.6111	-0.8741	1.5499	-1.3841	0.0597	-0.5034
hsa-miR-326	NA	NA	NA	7.1155	-4.642	NA	NA	-1.4942	NA	-5.4692	NA	-6.0909	-2.6964	-4.6827	2.5515	NA	2.3892	-9.1055
hsa-miR-328	0.6076	4.0832	-0.9401	2.1035	0.3438	-0.6014	-0.624	1.3983	-2.064	2.5196	-0.7344	-0.5077	-0.1994	0.1435	3.7133	0.0124	2.1985	-0.0841
hsa-miR-329	2.4402	NA	NA	1.744	0.6668	2.5839	-1.2345	-0.9777	-1.0853	2.0844	-1.1678	-4.8686	-2.8574	NA	0.5912	0.6251	1.441	3.9387
hsa-miR-330-3p	-1.1319	11.4194	NA	-0.4852	-4.0599	-1.4675	-2.176	-0.9475	2.4961	-3.4743	-0.684	-2.8386	-1.5911	1.2331	0.615	-1.3373	-0.3818	-1.9489
hsa-miR-330-5p	0.7137	NA	NA	2.1838	-3.7559	NA	2.4881	-1.2816	4.8305	-4.2663	-0.5924	NA	-2.2617	NA	0.707	NA	-0.3302	-1.3147
hsa-miR-331-3p	-0.3341	1.6323	-1.8504	-0.3307	-0.9878	-1.9374	-0.4079	0.9098	-1.201	0.631	-0.1365	-1.5716	-1.9649	-0.646	0.4247	-1.6602	0.2639	0.1666
hsa-miR-331-5p	-1.8819	3.2498	-1.7649	0.9968	2.2084	NA	1.2124	2.1953	0.3781	-0.8371	-1.8763	-0.3949	-0.71	0.9502	0.7142	-0.8154	1.9135	0.3818
hsa-miR-335	3.3297	0.8433	-2.393	3.8717	2.9962	4.0154	0.1421	2.9041	-1.5915	1.3556	-0.3849	-0.1878	-1.5273	0.7996	1.8833	3.0626	0.3883	-1.583
hsa-miR-335#	0.0644	1.2064	NA	2.0597	2.72	0.271	-0.1963	3.1818	-0.3382	2.1914	-0.2378	-0.3	-1.7216	1.0972	1.0312	0.6897	0.0976	-0.6223
hsa-miR-337-3p	0.5447	NA	NA	3.2677	NA	NA	0.5573	3.4547	-2.3882	4.896	-1.6313	1.0034	NA	4.4791	3.0269	8.4513	10.9985	NA
hsa-miR-337-5p	2.6083	NA	NA	3.0084	1.5879	6.7322	-0.5706	0.5492	-0.7557	3.106	-0.8103	-0.6362	1.1999	1.1821	0.8401	1.9928	2.5324	-0.403
hsa-miR-338-3p	4.7807	2.1101	-1.531	2.3532	1.5646	NA	-1.2653	-1.3619	2.9758	0.3349	-0.5599	1.8975	-0.6644	3.1975	8.4423	1.9029	4.185	-2.3365
hsa-miR-338-5P	-0.7658	NA	NA	0.1624	NA	-1.0745	-0.801	-0.6862	0.6341	1.1816	-0.7029	0.6076	-1.2189	1.4018	3.9727	-0.8205	-7.6073	-18.494
hsa-miR-339-3p	0.2101	0.2173	-0.6187	0.6586	0.766	0.1414	0.0875	0.6753	0.6704	-0.2667	0.0818	0.3337	0.5077	0.1144	0.057	-1.4923	1.0297	-0.3455
hsa-miR-339-5p	-1.6707	0.7225	-4.4117	-0.0874	-1.8488	-3.9936	-0.6073	-2.0614	-3.4131	-3.2532	0.9887	-1.9822	-0.698	-1.2093	0.0673	-2.0172	-0.0339	0.0616
hsa-miR-33a	-5.6113	NA	NA	-0.685	-1.3032	-0.3732	0.2592	-0.7442	NA	-0.6238	0.5477	-2.5217	-2.7901	-1.4833	0.7158	-0.8614	1.928	-3.3111
hsa-miR-33a#	-1.3078	1.8022	NA	-0.3827	0.2028	0.4019	-0.1334	0.6757	-2.254	1.0474	-1.4121	0.1014	-1.1016	-1.0049	1.2843	1.0112	1.0204	-0.6908
hsa-miR-33b	-0.851	NA	1.1674	-5.2808	NA	NA	NA	NA	NA	-2.7597	-5.8566	-3.4101	NA	1.7579	-7.4157	3.789	NA	0.5088
hsa-miR-340	-0.5243	1.3636	-0.724	0.6266	-2.3516	2.9066	-0.0277	-1.2943	-2.2953	-0.0474	0.1677	-2.8482	-0.9163	-0.046	0.6365	1.3259	0.2435	-2.1468
hsa-miR-340#	-2.3644	0.8369	NA	0.116	-2.6145	-0.9167	-0.2852	-1.1351	-3.3116	0.3224	-0.2081	-2.3645	-1.5594	0.2194	0.7847	-0.138	0.3185	-1.1087
hsa-miR-342-3p	0.0294	0.195	0.0052	0.4523	-0.5972	0.244	0.1819	0.4562	0.1364	-0.1939	1.2396	-0.588	2.3495	0.5579	0.3875	-0.1336	0.0314	-0.4834
hsa-miR-342-5p	2.7464	NA	NA	1.405	-7.767	-0.1801	-3.9164	NA	NA	NA	NA	-3.5857	NA	-2.4561	NA	NA	-3.9026	-2.1607
hsa-miR-345	1.2378	1.2556	-1.0445	2.3516	0.4306	1.8566	-0.1174	0.8595	-0.5744	2.0946	-0.5269	-1.2996	0.0644	0.212	0.8849	1.2807	2.6967	0.1607
hsa-miR-346	NA	NA	2.0988	3.3971	1.3275	NA	-3.0318	-2.8723	NA	2.1567	NA	-0.7906	NA	NA	1.1433	-1.6854	1.6391	4.6852
hsa-miR-34a	0.0272	1.7225	-1.7018	-0.6712	-2.3374	0.4972	0.0953	0.701	-2.5556	-0.9107	-0.7213	-1.9153	-0.291	-0.4022	0.2361	0.145	-0.3975	-2.0286
hsa-miR-34a#	-1.3399	0.346	1.8987	-0.5607	-1.4529	0.1441	-0.1312	1.5354	-1.3041	-0.0436	-1.2617	-0.6472	0.5545	0.0036	0.6433	-1.038	-0.5911	-1.2497
hsa-miR-34b	-3.3609	NA	NA	0.1954	-1.0897	-3.334	-1.4692	0.6889	-3.3493	1.028	-0.0127	-5.1803	-0.8368	-1.1227	0.7947	-2.2611	-1.0201	-3.8243
hsa-miR-34c-5p	-2.2996	NA	NA	2.1166	1.3987	-1.8809	-1.0627	1.5958	-1.9891	2.251	-0.2467	-6.5791	2.4207	-0.1719	1.9917	-2.3132	0.1885	-3.9342
hsa-miR-361-3p	-3.3817	-2.4334	-0.2608	-1.219	-3.5512	-1.1775	0.033	-1.5992	-2.2802	-0.9246	0.2906	-2.4828	-1.4361	-1.9353	-0.1254	-2.247	-1.5557	-2.1265
hsa-miR-361-5p	0.8652	-2.2441	-0.8954	1.7018	2.4808	2.77	-1.1833	0.9854	1.4548	0.9889	-0.5776	-1.8003	-0.8368	1.3338	0.5607	-1.3256	1.5473	-1.2476
hsa-miR-362-3p	0.5989	-0.905	-1.7219	0.2373	-2.4527	0.847	-1.5023	0.5726	-1.9972	-0.644	0.0102	-0.8064	-1.8246	-0.5361	0.8369	-0.0296	0.4873	-1.9278
hsa-miR-362-5p	-0.3346	1.0529	-2.2681	-0.0614	-1.3511	1.2451	-0.9186	0.0682	-2.4273	-1.3544	-0.6662	-1.5746	-2.3253	0.2589	0.3365	-0.4728	1.1105	-0.0675
hsa-miR-363	2.4676	NA	NA	2.5151	-1.1971	-1.8775	1.262	-0.4264	0.5986	1.0957	1.2334	-0.0067	1.6351	3.3166	2.0132	2.2125	3.759	-0.4506
hsa-miR-365	-4.0267	0.6246	-3.0037	1.4439	-0.0393	0.1668	-0.221	0.457	-1.8397	0.9158	-0.5863	-1.7029	-3.3551	-0.6641	-0.0959	-2.6714	-0.7856	-2.4237
hsa-miR-367	-1.4755	NA	NA	-1.8213	9.4903	-4.4713	NA	NA	NA	1.7379	NA	NA	NA	-4.2016	2.8754	-1.9391	-1.1398	-0.1805
hsa-miR-369-3p	-2.1517	NA	NA	2.7919	0.5419	NA	0.8308	-2.1176	0.7755	0.4135	-3.1995	-2.1759	0.2424	1.4635	1.2856	1.9288	3.1135	NA
hsa-miR-369-5p	6.0752	NA	NA	NA	2.8785	NA	0.2236	3.8993	-2.8164	3.006	2.8508	NA	1.3376	0.8048	3.1576	2.3068	2.717	NA
hsa-miR-370	2.5844	NA	0.5734	2.8434	3.6096	3.5103	-1.0296	-0.1138	1.6457	2.7448	-0.1095	2.63	6.0331	2.8806	1.1544	0.8885	2.9866	-0.4237
hsa-miR-372	1.536	NA	NA	1.7377	0.6696	1.3068	1.9998	4.0273	-1.1989	0.0331	-0.073	-0.3645	1.0191	5.1252	1.7039	-2.4048	-0.3048	0.7678
hsa-miR-373	0.3825	NA	NA	0.2	-1.0983	-1.7944	-0.1559	-1.7203	-4.2583	-2.3836	-3.1312	-4.3396	-5.4187	-0.9955	-0.4935	-1.1911	-1.3703	1.2353
hsa-miR-374a	-0.3596	0.712	-2.0151	-0.1476	NA	1.9614	0.4341	-0.2689	-1.6438	0.4256	0.1509	-1.8952	-0.9227	-0.4044	0.751	-0.7282	-0.5061	-1.6444
hsa-miR-374a#	-4.1104	NA	10.3484	-0.499	NA	0.9379	-1.2641	-0.4126	-3.1941	0.531	0.1525	-2.252	-2.2268	-1.3043	0.442	-0.8976	-0.1749	-2.8404
hsa-miR-374b	-0.2816	0.5032	-2.2169	0.0411	-1.438	3.8438	0.3539	0.1777	-1.4795	0.5944	-0.3465	-2.4608	-0.1518	0.1575	0.554	-1.2147	-0.2602	-1.8584
hsa-miR-374b#	-0.8093	NA	NA	-1.4168	-2.308	-0.1621	-2.2447	0.4813	-3.3226	2.0672	-3.5091	-3.5464	-0.397	-0.1163	-1.7683	-2.8259	0.793	0.4854
hsa-miR-375	5.4795	1.8939	3.4967	2.3029	5.2821	4.4899	7.0947	-0.0982	-3.7292	1.6399	-0.6294	8.2068	-2.9902	-1.3721	6.1882	10.2854	2.5153	6.5811
hsa-miR-376a	0.9546	2.0401	-0.4948	3.0374	1.6048	3.6233	-0.3414	-0.2322	-0.5244	2.5469	-0.726	1.3269	2.5378	0.9364	1.5	1.1754	2.1153	-1.8273
hsa-miR-376a#	NA	NA	NA	16.9621	NA	-1.6099	0.3902	-0.8516	NA	1.1401	-0.7875	-0.7594	2.7659	0.4092	1.1315	NA	-18.6933	NA
hsa-miR-376c	1.6376	1.2137	1.1573	3.6711	3.1955	5.8405	-0.1965	1.6485	-0.3266	2.5283	-0.8948	1.4226	2.2656	1.3205	2.1029	2.2951	3.1073	-1.7982
hsa-miR-377#	1.5248	NA	NA	NA	1.2258	NA	-2.4279	0.7692	NA	-6.4457	-2.0123	-2.61	2.0466	0.9791	0.4777	5.4328	3.556	NA
hsa-miR-378	-1.3425	0.1909	-3.3852	2.9907	0.828	3.0898	-2.1752	3.9476	-1.2599	3.6905	-1.839	-0.0862	-3.3775	-0.7607	3.1827	-0.4167	4.3765	0.2467
hsa-miR-379	1.43	0.7438	NA	4.0715	1.6123	5.4149	-0.4034	0.6648	-1.3023	1.2357	-0.6651	0.5432	1.4499	2.0014	1.3029	0.9443	2.1104	-2.404
hsa-miR-380-5p	0.6428	1.4959	NA	3.3643	1.6396	2.4887	0.0098	1.577	0.7147	-0.3692	-2.8219	3.4912	7.1311	4.8332	1.5811	0.158	3.1639	1.5708
hsa-miR-381	1.9776	NA	-0.3661	3.5336	3.0551	2.9127	-1.7726	1.3476	-2.1219	1.7863	-1.106	-1.6537	4.0069	-1.3015	3.7531	1.6309	3.0801	2.7103
hsa-miR-382	2.0777	1.0384	NA	0.058	-1.8018	2.6298	-0.5149	0.1509	3.3066	-2.1544	0.0852	-14.5844	1.1954	4.3894	1.2237	0.5567	1.246	1.2415
hsa-miR-383	7.4701	NA	NA	-1.2519	5.4269	3.8148	-3.7673	NA	-5.4264	3.5514	0.08	6.9345	4.2925	6.8287	NA	5.2128	2.943	1.99
hsa-miR-409-3p	0.6537	-0.9684	-1.4666	2.4971	1.1466	2.1427	-0.4524	0.1348	-1.301	2.2798	-0.3838	0.2986	2.4983	1.1894	0.7755	0.2353	1.8294	-0.8965
hsa-miR-409-5p	2.4227	NA	NA	4.6756	1.7885	1.5571	-1.2933	0.4513	-0.5651	-0.0535	-0.4141	1.1227	1.2093	1.8398	1.4479	1.2163	2.5301	-2.87
hsa-miR-410	1.8749	0.7517	3.4898	3.8341	2.395	4.0477	0.329	-0.1659	-0.5188	2.05	-0.7711	0.8871	3.1168	2.1708	1.6992	1.8444	2.7841	-2.3539
hsa-miR-411	2.9281	0.9086	0.1491	3.99	1.3989	5.0225	-0.1429	2.2011	0.2583	1.909	-0.5115	1.2642	2.7	1.3385	1.7207	1.1122	2.78	-1.3967
hsa-miR-411#	1.0428	NA	-0.0477	4.8188	4.0324	5.4676	-0.8075	2.1081	-2.3081	3.7267	-0.8804	NA	NA	3.4753	1.8517	1.4856	3.5452	-0.4667
hsa-miR-422a	0.166	1.5678	-3.3337	3.3925	0.9935	1.312	-1.3582	3.1861	-0.2643	2.1656	-1.866	-0.7368	-2.5407	-0.1265	1.8045	1.0395	3.7051	0.3573
hsa-miR-423-5p	0.8109	NA	NA	-0.2228	-1.285	-0.9787	-1.6003	0.3743	-0.5866	-1.2802	0.3374	-2.5975	-1.4238	-0.2474	0.265	-0.311	0.7672	-0.4528
hsa-miR-424	-1.4893	-0.6001	NA	-1.0417	-2.613	0.4436	-0.521	-2.331	-1.1544	-2.8535	2.8385	-2.6044	-3.8818	1.9706	-2.7325	-1.0583	-3.0568	-3.4968
hsa-miR-424#	-3.1347	NA	NA	-0.9906	-2.6241	-1.83	0.319	-1.5362	-2.2	-2.9858	1.9796	-3.4325	-4.5472	2.2532	-3.4621	-2.7673	-2.4602	2.6749
hsa-miR-425	0.4539	1.7948	-2.3598	-0.4158	-2.5926	-0.3383	0.6617	-2.0179	-1.0077	NA	0.2151	-1.181	-1.4183	0.4672	0.8945	-0.7046	0.1667	0.0072
hsa-miR-425#	1.0992	2.554	0.6792	1.7694	0.7192	1.442	-0.2724	-0.2969	-1.3405	-0.1068	-1.1586	0.2982	-0.1109	0.9726	1.2892	1.2302	3.1637	2.2132
hsa-miR-429	-1.0189	1.4693	-3.5697	-0.109	2.6504	0.9116	1.226	-2.1926	-3.5505	-1.5729	-1.5849	-3.4967	-3.3186	-1.6527	1.2344	1.2519	-0.3359	2.6944
hsa-miR-431	0.0013	-0.1002	NA	7.1198	-2.1576	-8.0257	2.5223	-8.2665	0.7585	-2.3681	3.8585	-5.8068	-0.5897	6.6755	-2.7081	-1.6708	3.4536	NA
hsa-miR-432	1.6647	NA	10.4535	4.5579	2.1046	4.1841	-0.4658	-0.1771	-0.2631	3.1375	-0.1902	1.0388	2.5252	2.4504	1.163	1.4402	3.7362	-2.1114
hsa-miR-432#	NA	NA	9.3317	NA	NA	10.4357	-1.4192	-1.1416	NA	-2.3807	-0.2223	-2.7982	-3.8832	-0.2096	-2.4034	NA	NA	17.5367
hsa-miR-433	3.5582	NA	0.2863	2.5668	0.9087	5.7358	0.4195	1.8663	2.4973	1.4368	-0.2434	1.7516	1.4057	3.2776	1.5347	1.6883	3.3305	0.1085
hsa-miR-449a	-2.2253	-0.6597	NA	1.653	1.5132	2.591	-0.9284	-2.3175	-1.2371	0.5206	1.0991	-3.8938	2.3251	1.4232	-0.8411	-0.836	-1.1808	-1.2221
hsa-miR-449b	-2.298	2.8206	NA	1.135	0.6194	2.5808	-0.8225	-2.2495	-2.4415	-1.196	0.2806	-4.8199	0.4891	0.9445	-1.7943	-1.8474	-1.5358	-1.9442
hsa-miR-450a	-0.2879	NA	NA	NA	0.9718	NA	1.9988	0.2721	NA	NA	-1.8328	-8.7234	-2.9213	NA	NA	-3.5399	-1.9167	NA
hsa-miR-450b-5p	-3.4681	NA	2.7167	NA	NA	NA	5.2342	-3.3594	NA	NA	-1.4528	-5.1306	-6.0907	-0.1803	NA	1.7751	-2.0454	0.2096
hsa-miR-451	4.1947	3.5337	3.2902	-1.0041	-0.7609	1.9104	0.9014	-1.2631	-1.1353	2.249	-1.0346	-2.0233	-0.7955	0.5589	2.2052	-1.1388	1.7932	2.0632
hsa-miR-452	-0.7279	1.1767	-0.1312	-0.8246	1.4217	-0.1852	0.3976	-0.2719	-1.6546	0.7975	-0.7311	-3.199	-2.3093	-0.5521	0.1536	-2.9679	-0.0128	-0.1967
hsa-miR-452#	-2.4949	NA	NA	3.508	NA	-2.2009	-1.5233	-2.8489	NA	NA	-3.6269	NA	NA	-0.2693	-2.3169	-3.0653	-2.9351	NA
hsa-miR-454	-0.131	-0.3711	0.4346	-0.4976	-0.0758	3.4689	0.3611	-1.2377	-0.4765	0.1087	0.0453	-1.9216	-0.1019	0.3026	-0.0446	-1.7072	-0.5629	-1.2583
hsa-miR-454#	0.179	0.45	NA	-0.0134	0.5022	0.1208	-0.2675	-0.8062	-1.3304	0.7347	-0.6284	-1.6809	-2.1429	0.588	-0.0169	-1.3986	-0.0279	-0.1578
hsa-miR-455-3p	-1.5555	-0.8067	-5.1462	-0.62	-1.1823	-2.0991	-1.0262	-0.7047	-2.8586	-1.2152	-0.2067	-3.6092	-3.4253	-0.9193	-2.4391	-4.7556	-0.0891	-1.0329
hsa-miR-455-5p	-1.363	-0.1472	-1.2659	-1.2237	-2.0342	-1.8334	-0.499	-1.1065	-2.3495	-1.3823	-0.0637	-2.5787	-2.1498	-0.8913	-2.1028	-3.6229	-2.2401	-1.8495
hsa-miR-483-3p	-1.7509	NA	NA	1.8464	0.3249	7.85	NA	8.3356	NA	8.8858	-0.2685	-6.4522	2.617	-0.5151	0.2033	-4.2538	4.7427	NA
hsa-miR-483-5p	0.0241	1.2585	0.1819	1.6305	1.2302	2.1329	-0.1846	2.8835	1.2324	1.7575	-1.238	0.508	2.7174	0.3648	0.6666	-0.7952	2.4225	-1.1908
hsa-miR-484	0.5769	0.1868	-0.4082	0.3243	-0.478	-1.1687	0.3699	-0.344	0.2772	0.4955	0.0818	-0.9818	0.9427	0.3934	1.4879	-0.6741	0.9258	0.3796
hsa-miR-485-3p	0.1915	NA	-2.0017	2.1087	0.2453	0.9874	0.0017	-0.8655	-0.9032	0.532	1.0973	-1.0405	1.3064	0.6621	0.799	0.2886	1.9669	-0.9152
hsa-miR-486-3p	4.3143	0.1851	2.056	3.3962	1.4668	2.0165	-1.0326	4.3665	4.9285	4.095	1.3982	2.5895	0.1273	2.279	4.0721	-0.526	3.9673	2.6219
hsa-miR-486-5p	6.029	3.2019	3.602	2.191	1.5612	1.8843	0.1162	2.0043	2.1013	4.2802	-0.4445	-1.1874	0.605	1.1684	2.3216	-0.7319	3.9605	4.1214
hsa-miR-487a	0.6539	3.1928	-5.9581	-1.1877	0.0841	0.5872	-5.7439	-1.4199	NA	-2.6547	-1.6751	-3.9341	-3.7111	-0.5824	-1.5	-0.2762	-0.3902	0.373
hsa-miR-487b	2.5778	1.0695	-1.3007	3.578	2.2323	2.6025	-0.0272	NA	-0.9007	2.3689	-0.5851	1.0401	2.8514	1.3552	2.1109	2.6036	2.9065	-0.7222
hsa-miR-488	3.6411	NA	NA	0.0606	-0.0711	NA	-2.8312	2.1513	2.5098	1.6716	2.5495	5.7405	-0.9956	NA	1.4071	-0.0611	2.2697	0.2812
hsa-miR-488	NA	NA	NA	1.6796	NA	-1.5321	-0.7153	2.2396	-2.2678	-3.4172	NA	NA	NA	NA	2.5771	3.124	NA	3.3429
hsa-miR-489	1.1845	-3.7564	4.3281	2.3567	2.7236	6.0842	-0.5054	5.6234	1.2299	3.8103	-0.0501	0.4343	1.1171	-0.2758	2.0031	0.6403	2.4313	-0.7816
hsa-miR-490-3p	4.2547	NA	NA	-0.6799	NA	NA	-4.2774	-2.367	NA	NA	-2.6909	NA	0.4756	NA	-2.9515	-3.3335	-0.5529	2.0903
hsa-miR-491-5p	1.3688	0.5541	-2.163	2.1991	0.6297	0.455	-0.2262	1.087	-0.9656	1.8954	-0.0259	-0.4719	0.1665	-0.2527	2.0896	1.4612	2.324	-0.1628
hsa-miR-493	1.2949	0.1666	-2.6214	4.291	-2.5677	0.5124	0.072	-0.363	1.9885	1.0878	0.0678	1.1296	3.0981	1.6073	-0.2078	1.7425	3.0447	-4.6592
hsa-miR-494	1.9867	1.3478	-4.8566	0.4979	-0.2732	1.2571	-0.5988	-0.2662	-1.0717	1.1917	-0.652	-1.7806	0.2999	0.2265	0.335	-0.1403	1.5571	-0.4717
hsa-miR-495	1.6522	2.008	2.3625	3.6432	1.5019	4.5276	0.5092	0.2124	-1.4053	2.4149	-0.1201	-0.2226	1.813	1.7388	1.9395	2.8067	2.462	-1.6413
hsa-miR-497	-1.6915	3.2704	2.89	0.7274	-0.0491	1.3084	-0.7734	4.304	-2.3279	0.3549	-1.0441	0.979	1.622	0.6996	2.9168	0.9849	0.8511	-3.1405
hsa-miR-497#	1.0325	NA	NA	NA	1.8958	3.9928	-4.9622	NA	NA	-1.7017	NA	NA	1.8069	5.5981	-0.1551	NA	1.2519	NA
hsa-miR-499-5p	-0.8295	NA	NA	-0.4643	5.4504	NA	-3.9809	0.6428	NA	4.3779	NA	7.0244	-5.1731	10.1648	NA	-0.876	0.4626	0.2132
hsa-miR-500	0.2703	NA	NA	0.6662	-1.6149	3.0826	-1.1604	2.773	-1.9776	0.6486	0.7891	0.4156	-2.9012	-1.5167	0.6437	1.4414	9.1401	-8.2872
hsa-miR-501-5p	0.1595	0.4788	NA	2.2991	-4.5332	NA	-1.8472	-0.1798	2.7307	-1.0384	1.0327	-0.8628	-3.2403	1.0396	-0.0678	-2.2174	1.0963	-1.353
hsa-miR-502-3p	0.4154	NA	NA	0.334	-1.5731	-0.4587	-0.9176	0.973	-1.9004	-1.1443	0.4981	-1.6069	-1.8818	-0.262	1.3504	-0.0922	1.1187	-0.2597
hsa-miR-502-5p	-2.1243	NA	3.9204	1.2715	-1.0267	0.052	-0.2969	0.9166	-0.8621	-0.586	0.0251	-1.5007	-1.4949	0.2438	0.6016	-1.9266	0.2905	-2.703
hsa-miR-503	-1.3948	NA	NA	-1.7015	-3.7861	-2.4156	-0.3409	-1.1124	-1.005	-4.8738	2.0198	-3.3171	-3.4098	1.5305	-2.8964	-1.4375	-2.9039	-2.1866
hsa-miR-504	11.1825	NA	NA	11.5186	8.9048	6.9613	NA	5.4733	4.7416	5.2477	-0.7882	-4.6245	NA	4.1603	NA	-0.2719	4.0317	NA
hsa-miR-505	0.6164	NA	NA	2.7849	-2.5674	0.7968	-2.0866	-0.9487	1.958	-0.8379	1.0919	-3.0008	-1.3352	0.0505	1.4543	-0.8462	1.1602	-2.914
hsa-miR-505#	-0.9912	NA	NA	0.193	-2.8373	1.025	-0.5811	0.4697	-3.3822	0.7911	-0.2296	-1.651	-2.2972	0.3242	1.5119	-0.7353	-0.105	0.0523
hsa-miR-508-3p	9.2279	NA	NA	9.4726	4.6114	10.4942	-0.9173	NA	-1.5221	5.9895	-2.4523	NA	5.4262	NA	NA	6.1134	1.9157	-0.2731
hsa-miR-509-5p	NA	NA	2.0638	5.6577	4.7367	3.3179	-1.9092	2.2542	-2.4037	3.2399	-2.8091	4.4739	NA	1.2729	9.468	5.0894	0.9658	1.9392
hsa-miR-511	-0.08	-0.7262	NA	0.4786	-1.8745	1.4821	0.4382	1.7701	-1.7858	-0.3232	0.8534	-1.4424	0.6891	-0.2488	0.6623	-1.4644	0.4813	-3.538
hsa-miR-512-3p	-1.5984	-1.1743	-2.4945	-0.3284	-1.5241	-1.3383	0.6854	-1.606	-3.0961	-1.4038	3.1923	-1.0554	1.453	2.6825	-1.6914	-3.2792	-0.1447	-2.4332
hsa-miR-512-5p	7.4024	NA	NA	NA	0.2885	NA	NA	5.879	NA	-0.4422	6.6492	-0.8415	NA	NA	0.7682	-9.4164	NA	0.3736
hsa-miR-515-3p	0.2523	NA	NA	-1.2502	-1.5251	NA	-1.4212	-3.0776	NA	-0.9519	NA	NA	-0.9255	0.3466	NA	NA	-0.5253	0.1341
hsa-miR-516-3p	-1.4499	0.8564	-2.3197	-0.7644	0.2796	-1.4256	-0.6605	-1.6132	NA	-0.5682	-1.2808	1.1369	-2.0038	1.0648	-0.0028	-0.6129	1.4849	1.0583
hsa-miR-517a	1.3955	1.4291	NA	3.8356	-2.9758	0.156	-0.1564	-2.0121	-2.5805	-1.6858	3.7791	1.1417	-0.2804	4.6987	-1.1932	-3.7628	5.2227	-8.2814
hsa-miR-517b	1.5852	NA	NA	-0.9561	-6.4961	NA	NA	0.1021	7.6163	-2.2046	NA	NA	-2.0043	NA	0.174	0.7072	0.5735	-0.1579
hsa-miR-517c	0.1365	-4.0584	-5.4797	0.4741	-2.7193	-1.8235	-0.3937	-2.1697	-1.5409	-1.8913	3.7929	-0.154	-0.5276	3.7208	-3.423	-4.4079	-1.6048	-3.2876
hsa-miR-518a-3p	2.6843	NA	NA	-2.8495	-0.0916	0.1593	1.672	-6.0636	NA	-1.9255	1.4355	NA	-0.5092	5.1542	-0.0476	-3.1352	-1.8581	-4.2055
hsa-miR-518b	-2.0395	-0.9409	-2.9831	-2.2415	NA	-4.8012	NA	-1.1064	NA	-4.7104	-2.0239	NA	-1.5632	9.1544	NA	-1.2174	5.5739	-7.8782
hsa-miR-518e	1.7355	0.5233	-3.2641	-2.0291	-1.7479	-3.6158	0.6146	-2.4786	-1.2776	-1.2583	6.6605	NA	-0.9327	0.6042	-0.8358	1.1874	-0.282	-0.6706
hsa-miR-518f	2.1902	-2.7064	NA	-0.9305	-1.6551	-2.4785	0.662	-0.6212	-1.6163	-0.6874	0.4798	-1.557	-0.378	1.1636	-0.2396	2.3925	-0.4299	3.6574
hsa-miR-519a	-2.0247	NA	-7.9491	-0.3019	-3.5385	-0.9844	-0.4323	-1.673	-1.4684	-1.4008	3.8562	0.4461	-0.2175	1.7759	-5.4392	-3.6224	-1.0866	-2.2417
hsa-miR-519b-3p	-1.3065	NA	6.8939	-0.884	-5.4338	NA	0.9597	-1.817	-4.2901	-1.2799	2.4952	-2.119	-1.097	1.814	-0.6718	-5.2583	-2.6295	-1.8115
hsa-miR-519c-3p	1.6648	NA	NA	-1.7137	1.3384	NA	-4.3318	-3.0372	NA	NA	NA	NA	-1.5654	2.5343	NA	-1.2381	-0.0164	NA
hsa-miR-519d	2.0676	NA	NA	9.1176	-3.4201	-1.2903	0.9585	-1.9232	-0.745	-0.1496	2.1409	-0.6678	1.1426	3.047	0.0703	-1.7519	-8.7069	-1.079
hsa-miR-519e	1.365	-26.8332	NA	-0.2294	NA	NA	NA	0.3082	NA	NA	NA	-1.9332	1.1793	-0.0447	-3.1166	2.1001	2.1614	0.4885
hsa-miR-520b	-1.9644	NA	NA	-0.6096	-1.6391	-1.9127	-0.7827	-1.6782	-2.2521	-1.5549	-1.1815	-1.4135	-2.6283	-0.4392	0.248	-1.3011	0.429	0.9986
hsa-miR-520c-3p	-2.5829	NA	NA	-1.3445	-4.0032	-4.2811	1.2866	-1.9569	-4.2908	-0.7613	3.1324	0.1768	-0.6889	1.2529	-2.4315	-2.4331	-1.0783	-1.7412
hsa-miR-520d-3p	1.6251	NA	NA	-0.2732	NA	-1.6679	0.3349	-1.309	-3.2927	-0.8065	2.9708	0.3302	0.8391	2.3817	-0.3239	-26.1749	-2.6564	1.5828
hsa-miR-520e	-2.8161	NA	NA	-0.9053	NA	-3.0157	NA	-2.7488	NA	NA	NA	NA	0.3309	0.2665	2.0296	1.0467	-0.9579	-0.0771
hsa-miR-520f	2.5958	NA	NA	-4.5695	-1.2291	1.3452	-0.6277	-3.4128	NA	NA	-3.6397	-0.9419	-2.1611	0.1285	1.1954	-0.813	-6.0988	-0.9659
hsa-miR-520h	-1.0411	NA	NA	-0.5187	-4.8325	NA	-2.5617	-2.0225	-2.2444	-0.2001	NA	NA	-1.763	-0.71	2.9709	-4.1259	-0.6703	NA
hsa-miR-522	-2.9127	NA	NA	-0.523	-3.5619	4.1631	0.6396	-2.5172	1.7794	-2.4462	3.5495	NA	-0.2237	3.2947	NA	-1.3107	2.0348	-4.228
hsa-miR-523	1.2834	NA	NA	2.7516	-0.3941	-2.2825	-1.5605	-1.6302	-3.6624	-0.5038	-0.394	-1.8785	-1.1774	-0.3518	0.5396	1.9016	-0.3592	1.6209
hsa-miR-525-3p	1.4618	-0.1833	NA	0.4846	-4.3867	-2.6905	2.0966	-0.8881	3.2862	-5.704	4.9483	NA	-3.5416	7.5116	NA	-3.9874	0.1075	-0.414
hsa-miR-532-3p	0.9766	2.0752	-1.9493	0.6998	-0.3589	-0.4979	-0.056	0.6692	-2.0495	-0.0657	0.0367	-1.083	-1.875	-0.3246	0.9604	0.7097	1.4483	-0.0428
hsa-miR-532-5p	0.6556	1.0091	-4.1537	1.3264	-0.8184	1.1872	0.3033	1.5035	-1.966	-0.6948	-0.057	-0.5037	-1.5498	0.4949	0.9667	0.6864	1.5638	-1.2169
hsa-miR-539	1.9293	4.1195	-0.0659	4.5382	2.6112	7.1631	0.4333	1.054	-0.6293	2.463	-0.0398	1.4733	3.5665	1.4845	2.1717	3.3856	4.7556	-2.6733
hsa-miR-542-3p	-3.455	NA	NA	-1.5764	-2.9409	1.0677	-0.0533	-1.5248	-2.6871	-2.4776	0.7758	-6.0512	-3.5721	0.9257	-2.6399	-2.7278	-2.6321	-2.575
hsa-miR-542-5p	-0.1234	NA	-3.6154	-0.7765	2.9858	NA	-1.0913	-5.6477	NA	1.0979	-0.2057	NA	NA	NA	1.371	-1.237	-0.2714	-2.4957
hsa-miR-543	-0.8623	-0.7987	NA	3.6798	0.7415	1.2996	0.183	-0.329	-2.3028	0.9915	-0.2815	0.8514	1.0951	1.313	1.3687	2.7026	2.7264	-1.9884
hsa-miR-545	-0.6321	NA	2.4379	-0.1894	-1.5312	2.6097	0.5068	0.0226	-1.7409	0.51	0.1394	-2.5945	-1.3612	-1.094	0.3556	-1.1771	-0.6393	-3.0718
hsa-miR-545#	-3.2334	-2.5248	NA	-1.2821	NA	-1.2121	-0.2952	-1.172	-3.304	-0.2668	-0.5532	-3.6347	-3.747	-0.5373	-0.603	-2.2223	-0.8733	-2.0888
hsa-miR-548b-5p	-2.3676	NA	NA	1.3275	-0.4595	1.8143	0.1452	2.951	0.6969	-0.8689	-1.6156	0.2262	2.7849	1.6847	1.3166	0.7915	1.1637	-1.3334
hsa-miR-548c-5p	-3.4924	NA	NA	-0.4404	-3.254	0.6622	-0.4405	0.1762	-0.9504	-1.311	-0.7398	-1.9957	-0.5373	0.1138	-0.0076	-1.8219	0.2325	-2.9881
hsa-miR-548d-3p	2.9558	NA	NA	1.4623	NA	0.8541	-0.276	1.1104	NA	NA	NA	NA	-4.6859	-0.5536	1.4742	0.4524	7.6882	-3.0988
hsa-miR-548d-5p	-0.4579	NA	NA	-0.5027	-1.3096	0.0719	-0.7576	0.3041	-1.1376	-2.0029	-1.3916	-1.327	-1.1785	0.6109	0.5898	-3.2508	1.0364	-1.0341
hsa-miR-548e	NA	NA	NA	0.2159	-0.0494	NA	-0.1975	-3.8006	-1.2265	-0.4708	-1.4387	NA	-2.1636	-2.6373	2.1266	-4.7588	-0.5386	-1.9771
hsa-miR-548j	-3.7729	NA	NA	-4.3373	NA	-3.6109	1.9966	-1.9405	NA	-2.6108	-3.136	-1.2605	-1.121	0.8598	0.1665	-2.2458	0.0094	-0.3154
hsa-miR-548k	-3.19	NA	NA	0.2207	NA	NA	-5.6427	-1.8261	NA	NA	NA	-5.9286	NA	-2.8342	0.0238	-3.036	-0.3902	-4.6436
hsa-miR-549	-1.439	NA	NA	-0.6388	NA	-1.6231	-0.6016	-2.2526	-2.1491	3.1821	NA	-1.6119	1.0862	-2.0807	-2.3132	NA	1.3833	NA
hsa-miR-550	-0.1428	1.2054	-1.8996	-0.6755	-1.6333	1.7503	-0.8718	-0.5345	-0.338	-0.4507	-1.0555	-1.8798	-0.7695	-0.2901	0.0783	-2.2493	1.1482	NA
hsa-miR-551b	1.7131	NA	NA	1.2642	0.9331	NA	-0.8083	1.6439	-1.9266	1.8315	0.6431	-1.1288	-0.0547	-0.2668	2.3874	-1.1278	0.9225	NA
hsa-miR-551b#	NA	NA	-4.5147	-1.2072	NA	1.658	2.4021	-0.1826	NA	0.713	-1.7597	-2.0761	-1.2586	1.3726	0.6625	-2.9788	3.8584	-1.5798
hsa-miR-554	0.0951	NA	NA	3.2011	NA	-1.7704	1.0854	0.7045	NA	0.7598	-4.1137	0.9718	-2.4776	-3.3434	NA	1.0846	0.4111	3.6857
hsa-miR-555	-1.9579	NA	-2.6576	-6.0081	NA	-5.4279	NA	NA	NA	-1.3689	-1.9524	0.6978	-19.5184	NA	7.0883	NA	NA	-0.2919
hsa-miR-561	-2.9794	NA	NA	7.0756	NA	NA	-3.3765	-0.2752	1.6162	-3.2716	NA	-1.1605	-3.0087	1.1938	2.7949	-1.8524	-10.2427	-11.1155
hsa-miR-564	-1.6098	2.5932	-0.6284	-1.3483	1.0483	-2.579	-0.4235	-0.0899	-3.148	-1.1119	-1.0408	1.5848	1.1364	0.4269	0.6754	0.3932	0.3367	0.4608
hsa-miR-566	-2.5902	NA	NA	0.674	NA	-1.7723	-0.7684	-1.2925	NA	-5.0406	-0.8328	-3.612	2.6785	1.0156	-1.6346	-2.1965	1.155	-4.5286
hsa-miR-567	-3.9148	2.4539	12.8396	-1.9268	NA	0.724	NA	NA	NA	NA	NA	1.9714	-2.2669	NA	NA	16.0644	-1.1201	-3.4205
hsa-miR-570	1.7309	NA	NA	0.9821	1.1518	NA	-4.9478	1.443	-0.9492	-0.14	-2.6175	-6.8567	NA	1.489	0.3476	-0.4313	1.1471	-1.8949
hsa-miR-571	-0.5462	0.1283	-0.9724	1.8206	-1.2768	-2.3795	-0.5482	-1.1956	-2.2024	-0.7094	-2.2548	-0.5601	0.3224	0.8606	0.4509	1.158	-4.3962	-3.815
hsa-miR-572	-1.6908	-2.5683	0.1147	-2.6831	-0.4165	-1.1194	0.7361	0.4544	-0.2791	-1.0468	-3.4424	1.5446	-0.7457	2.5504	1.3491	-4.7146	-2.4327	0.7316
hsa-miR-573	0.0144	NA	-0.1314	0.9551	NA	-3.2382	-0.5735	-1.4868	-3.7925	-2.0972	-2.3875	0.7673	-4.0891	0.8012	NA	0.9417	1.0394	1.2865
hsa-miR-574-3p	1.8192	0.1749	0.8794	2.3527	2.1444	0.5559	0.1621	3.0235	1.5196	1.6703	-0.9881	0.3845	1.1548	-0.25	2.1486	1.1619	2.5803	0.3227
hsa-miR-575	NA	NA	NA	NA	NA	-1.2665	0.0715	-0.7801	NA	-5.2146	-1.8604	3.5848	9.568	2.4276	NA	NA	11.2729	NA
hsa-miR-576-3p	-1.0983	NA	NA	-1.5502	-1.1309	2.4437	0.4015	-0.5651	-0.2402	0.1677	-1.4074	-2.0734	-2.3633	-1.2798	0.1662	-1.4199	0.5569	-1.4566
hsa-miR-577	6.5964	NA	NA	1.1335	0.7319	3.3423	0.7079	2.0384	-0.2759	1.2371	-1.2891	-3.981	7.9377	1.9762	10.8632	9.1065	3.1392	-0.6345
hsa-miR-579	-0.4589	NA	NA	-0.9918	-2.2816	0.4043	-0.7774	-1.6621	-2.0773	-1.0216	0.0266	-3.3646	-2.0227	-0.7155	0.7552	-1.0222	-0.375	-1.9651
hsa-miR-580	NA	16.9594	NA	-1.8447	NA	-6.7517	-1.6933	1.8687	NA	NA	-2.2652	-1.7796	-1.9905	-2.5863	-1.0504	-2.2937	-1.2955	-2.3455
hsa-miR-581	-5.797	NA	6.786	-1.0578	NA	-3.3848	0.5434	0.8219	-1.4172	2.1563	-1.5202	-1.1869	1.0118	-1.9887	-0.189	0.8133	-1.9461	-3.1587
hsa-miR-582-3p	6.1645	NA	NA	5.6916	0.6389	-1.2937	3.3423	-3.4025	2.1265	-1.5996	-4.9976	-3.2928	4.6292	3.0328	1.3276	-8.815	-18.5137	21.5143
hsa-miR-584	-0.3589	2.9321	-8.1781	1.5406	0.6071	0.5096	1.8541	-1.3178	-4.1245	0.0393	0.2436	-4.8285	-5.4351	-1.9362	-2.5989	-1.7809	-1.6365	NA
hsa-miR-589	-0.9491	-3.2343	-4	-0.4732	-1.7578	-0.0943	0.7364	-1.8362	-1.2866	-1.239	0.8903	-2.0123	-1.3302	-0.6647	0.1028	-0.5504	0.0759	0.372
hsa-miR-589	-1.4022	NA	NA	NA	-1.4417	0.3348	0.3947	-2.5975	-2.0626	1.3072	1.4912	-1.7238	-2.1119	-1.317	0.9723	-0.9545	0.1716	-0.1592
hsa-miR-590-3p	-2.0262	NA	NA	-0.2041	-1.9037	-0.5436	-0.1982	-0.259	-3.3259	0.6364	-0.0427	-0.7987	-0.8938	-0.5736	0.7969	0.4722	0.2804	-1.9743
hsa-miR-590-5p	-0.4464	0.8662	0.0806	-0.3229	-0.7883	4.1512	0.3801	-0.457	-1.5086	-0.0655	0.2406	-1.173	-0.4588	0.1665	0.6717	-0.1534	0.5045	-1.6865
hsa-miR-592	-4.5117	-2.0394	1.6731	-2.384	-4.2508	-3.3241	0.3398	-2.4709	-3.2818	0.7513	0.5446	-5.835	-0.317	-1.7329	0.1912	0.2493	-2.9016	-1.337
hsa-miR-596	-2.2774	1.3131	1.0525	NA	NA	-1.9081	-0.1505	NA	NA	0.4988	-2.3917	-2.2618	-3.2924	-1.1043	0.6182	0.0577	-1.488	-1.0862
hsa-miR-597	-3.4855	2.4052	NA	0.902	-1.0858	-0.6575	-0.1409	-0.5378	-3.9578	-0.0152	0.1357	-4.6731	-1.6152	-0.5108	1.573	0.4824	-0.6024	-2.3895
hsa-miR-598	0.1225	0.7366	2.7579	0.038	-0.0337	0.9717	0.5749	0.0214	-2.2019	0.1217	-0.8115	-1.5496	0.708	-0.2555	1.5789	2.0121	0.5212	-1.6729
hsa-miR-601	-4.1871	NA	-0.0152	-1.0601	-1.5779	-1.1174	-0.902	-0.2966	NA	-1.4815	-2.5208	0.0699	-1.7269	-0.1887	0.3881	0.3259	3.1463	-2.4625
hsa-miR-604	1.5363	NA	NA	0.8988	1.7611	0.6531	-1.5755	0.7761	-2.0391	1.35	-3.5521	4.3793	1.7153	2.2519	1.6577	-1.906	2.4703	NA
hsa-miR-605	-2.7838	1.6454	13.9299	2.4832	-0.029	-5.9759	-1.0508	-2.8698	NA	-2.8582	NA	NA	NA	NA	-0.2226	-2.041	0.9422	2.7094
hsa-miR-614	3.4552	NA	NA	1.0026	NA	NA	NA	NA	NA	-0.5937	NA	-2.9145	-4.2216	NA	3.2242	-0.4258	0.0408	1.9818
hsa-miR-616	0.1374	-17.0449	NA	NA	5.5427	NA	3.7117	1.046	NA	NA	-1.6934	0.1396	6.7233	NA	2.5166	0.9794	4.4145	-3.7355
hsa-miR-616	-2.0254	NA	NA	0.3968	-1.0354	0.9254	0.7163	0.3897	-2.2547	1.5561	1.0491	-1.9206	-1.5925	-0.837	0.9933	-0.7751	1.4803	0.1059
hsa-miR-617	NA	NA	NA	NA	1.568	-1.79	1.307	-2.97	NA	0.6511	0.8226	0.3563	NA	NA	0.8667	-0.4928	0.7817	NA
hsa-miR-618	0.4372	NA	-3.6896	-1.2454	-1.8926	-1.1681	-0.9504	-1.9664	-1.0058	-0.8454	-1.5476	-1.4072	-2.8345	0.0821	0.3471	-0.7255	-0.2339	0.5734
hsa-miR-622	-0.1051	NA	NA	-1.0993	2.4377	-2.3164	-2.6064	-5.2568	NA	0.223	-6.0945	-1.0212	-3.322	-3.1303	-0.5524	0.0567	-3.2944	-0.1958
hsa-miR-624	-8.9643	NA	NA	-0.645	-1.2679	4.2188	NA	-2.7277	1.6883	NA	NA	NA	-4.5054	-4.1703	-0.5235	-1.8297	1.632	-0.5801
hsa-miR-625	0.611	0.0836	-4.454	-0.3739	-1.357	4.5793	-0.7996	-0.0985	-2.0292	0.2042	-0.8366	-2.3843	0.0971	0.8321	1.5175	0.9958	0.7869	-0.3023
hsa-miR-625#	0.954	0.0292	-1.5898	-0.0634	-0.3653	1.0476	-0.1419	0.2648	-0.318	0.5774	0.0471	-0.8905	1.5578	0.7922	1.1538	1.7327	1.2743	-0.0087
hsa-miR-627	0.2072	-17.3651	NA	-1.2368	-0.262	4.1499	0.4377	-1.0827	1.676	-0.2919	-0.3652	-1.0467	-0.606	-0.3767	2.281	0.1676	-0.2301	-0.8169
hsa-miR-628-3p	0.9067	-0.3824	0.9463	2.9361	0.7558	1.9626	-0.843	2.1417	-0.3054	3.0377	-0.1635	0.0158	0.7561	0.9365	2.9623	1.9718	2.3376	-1.0139
hsa-miR-628-5p	0.9432	-0.4746	0.6205	5.2298	0.433	4.6879	-0.2544	1.0909	0.3329	1.9342	0.0009	-0.837	1.3561	0.1665	2.1004	3.5958	3.3463	-2.7244
hsa-miR-629	-1.2426	-1.6502	NA	-2.7112	-3.7292	NA	-4.3749	0.0043	NA	-9.9599	1.2953	-5.0507	NA	0.3599	1.8383	-1.3207	-0.2525	-1.0179
hsa-miR-630	-3.183	0.4353	-0.6419	-1.5403	NA	NA	NA	2.1923	-13.3638	-0.2551	-1.0558	4.8794	0.7028	-0.3175	0.7487	NA	-0.0116	5.5785
hsa-miR-635	3.1561	NA	-2.9792	-4.4551	-2.2601	NA	-1.7102	1.3036	NA	NA	-0.3822	-1.9344	1.651	1.3884	1.883	NA	-0.2235	-0.9773
hsa-miR-636	0.7324	NA	-0.5485	-0.8086	0.3884	-1.6595	-0.5551	-0.9397	-0.5734	-1.0781	0.2484	-0.6715	-2.6154	-0.0598	0.1328	-1.4993	-0.4484	0.1023
hsa-miR-638	-12.4274	2.4334	-4.0927	-5.8638	-1.1495	-6.1274	-0.1593	-0.4292	NA	-0.6573	-3.9942	0.6029	-1.7649	-0.5639	2.6731	-9.1768	5.698	-3.4441
hsa-miR-639	-3.1765	3.1445	NA	-1.4683	-3.0286	-1.6341	-0.2802	0.2963	NA	-4.5643	-1.3916	1.237	-0.0546	1.1506	0.7436	-1.7996	-1.7191	1.2399
hsa-miR-642	0.6482	NA	NA	-1.9853	-1.4121	0.0259	0.7392	-2.3893	-1.8546	-1.9926	1.4491	-2.5102	0.0341	-0.5758	0.536	2.3047	0.1295	-0.6763
hsa-miR-643	2.986	-1.1976	-2.6331	-4.1285	NA	NA	NA	0.3029	NA	-4.3195	NA	NA	NA	-2.5556	-1.6514	2.5298	-1.9598	0.3447
hsa-miR-644	-5.5915	4.1412	-1.3836	0.2435	NA	0.0733	-0.9139	0.2294	NA	-3.4722	-1.1691	NA	-1.1727	NA	3.4649	NA	-0.7224	0.5982
hsa-miR-645	-3.5927	NA	NA	-4.0406	1.935	NA	NA	-1.563	NA	-3.618	NA	-2.3307	-5.8457	1.5811	-0.7661	-5.8439	NA	-0.1128
hsa-miR-649	-3.1311	-6.4525	NA	-2.1638	-0.645	-5.1756	-1.0312	0.9909	-3.7806	-3.1053	-1.6679	0.2896	0.466	NA	0.2704	NA	-1.2906	2.5063
hsa-miR-650	1.2111	-2.0459	-1.3798	-2.2777	-2.247	-6.9499	0.7844	-0.2056	-0.4344	-3.441	2.54	2.3494	3.7057	1.7688	-0.8907	NA	-1.513	1.2884
hsa-miR-651	-1.7927	-28.2216	NA	-1.0317	0.6641	2.3928	-0.0953	-0.274	-2.0482	1.7119	0.465	-1.9939	-4.6571	-0.3327	-1.6258	0.0622	0.0569	-2.563
hsa-miR-652	1.7853	2.9286	-5.0016	-0.0664	-3.4403	0.293	-0.4663	-1.6008	-1.2642	-0.9671	0.0981	-3.2608	-1.902	-0.5456	0.7651	-1.1424	0.2395	-0.5141
hsa-miR-653	-1.2827	NA	NA	1.6551	NA	NA	-2.7899	4.0414	-1.2792	2.9182	-3.5746	0.3625	NA	-0.1747	5.1038	2.6988	1.4915	1.1725
hsa-miR-654-3p	1.8932	-9.3722	NA	4.4035	0.6777	1.248	-1.4752	2.5002	0.6892	2.0153	-0.2347	-0.4561	0.2246	3.0971	1.0382	1.4978	2.1811	-1.2384
hsa-miR-654-5p	3.1608	NA	NA	NA	-4.7819	NA	-2.2622	0.4475	NA	-0.8944	0.5804	NA	2.9338	2.9522	3.2319	4.2429	4.0908	-1.8221
hsa-miR-655	0.9228	3.4233	NA	2.7337	0.3922	3.1694	-0.679	0.3578	-0.3309	1.2861	-1.3173	0.2429	1.0778	0.5144	1.6733	1.2164	1.8881	-1.8227
hsa-miR-656	1.921	-0.2813	-2.5034	4.5164	0.1425	0.8644	0.1796	0.7617	-1.3272	2.3752	-1.0413	0.6074	1.739	1.4205	1.2187	1.0837	2.558	9.1376
hsa-miR-659	-5.3421	3.122	-4.1799	-0.632	NA	-5.5918	-0.672	-1.7562	NA	NA	NA	NA	NA	NA	3.9799	4.9802	-2.6526	2.6637
hsa-miR-660	0.9014	0.4595	-0.962	0.3373	-1.4158	1.3678	-0.2925	0.6156	-1.5483	-0.5382	0.077	-0.5003	-1.5144	0.2016	0.5462	0.6834	0.7307	-1.8535
hsa-miR-661	-3.8647	1.1219	-0.8534	-3.0373	NA	-4.9901	0.0787	-1.3146	NA	-1.7922	-2.8906	2.0318	-2.2595	-1.4025	0.3772	0.1291	-0.2357	-1.1768
hsa-miR-662	-3.5355	-10.2521	NA	-0.9221	NA	NA	NA	6.1543	NA	NA	-1.3137	4.537	1.0278	3.0499	0.5118	-3.5099	-4.3445	2.052
hsa-miR-663b	-0.3169	NA	NA	-0.4736	NA	0.3601	-1.4085	-2.3483	-3.3715	0.8531	-4.1808	0.3867	-1.7566	-0.3938	0.6248	-2.22	-2.2583	8.2247
hsa-miR-664	0.5813	NA	NA	1.4687	0.6848	-0.1058	-0.1608	NA	-0.3541	1.7281	-0.6618	-0.0247	1.0238	0.0367	1.8223	2.0048	1.5743	-0.4074
hsa-miR-668	8.5633	NA	22.2154	NA	NA	NA	1.5551	0.4626	NA	3.5559	-1.1917	NA	NA	NA	0.1428	-0.5592	-5.641	11.2084
hsa-miR-671-3p	-0.8049	1.9598	NA	-0.1828	0.8084	-1.7114	-0.1639	0.0636	-2.037	0.5093	0.5611	-2.5436	-0.8445	-1.0743	-0.0012	0.2414	0.6766	0.0448
hsa-miR-675	NA	-1.8518	-6.7581	2.7697	NA	NA	-0.421	2.5695	NA	1.2429	-6.0168	NA	NA	NA	7.035	NA	0.2253	NA
hsa-miR-7	-4.0515	NA	NA	-2.6698	-3.6869	-4.5282	0.1001	-2.9273	-5.3774	-2.0605	1.1624	-7.7557	-4.4508	-0.2687	-2.2082	-3.426	-4.0367	-2.6617
hsa-miR-708	-1.37	1.5108	-3.4229	0.3787	-0.6047	-0.8965	-0.2172	-0.5268	-2.4831	-1.3827	0.0975	-3.1537	-1.8439	-0.8313	-0.4277	-3.3004	-1.1207	-0.8162
hsa-miR-7-2#	1.6525	NA	NA	3.8024	1.9618	1.0416	0.0807	2.6175	-1.391	2.1945	-1.0887	2.4466	4.4759	0.4078	7.7041	2.0017	3.298	-0.1748
hsa-miR-744	0.5462	1.3127	-4.0158	-0.8365	-0.5388	-1.2754	0.1554	-1.0561	-2.4392	-1.0573	-0.5839	-1.7555	-3.1679	-0.9081	1.4325	-1.1727	0.5402	0.1909
hsa-miR-744#	-2.493	NA	NA	-0.1679	-0.3057	0.8673	-0.4564	0.279	-2.3294	1.2148	-1.378	-1.724	-3.4177	-0.999	1.0947	-0.7916	1.3201	-0.2315
hsa-miR-758	1.1509	NA	NA	3.7033	0.7448	NA	-0.124	-1.6962	1.2795	2.958	-0.8364	-1.3508	2.0566	1.1561	-0.4751	2.071	2.2708	-2.8469
hsa-miR-765	-2.2975	NA	NA	-1.108	NA	-1.9763	-3.042	-0.7828	NA	-0.1089	-0.31	NA	-4.2545	1.6794	NA	NA	2.3644	3.8163
hsa-miR-766	-0.5391	0.7667	NA	-0.8305	-1.2748	0.9075	0.3919	-1.6505	-1.2049	-1.8089	0.7924	-0.2156	0.3165	0.6436	0.6035	0.7847	1.3679	0.2187
hsa-miR-769-5p	-2.418	1.4846	-1.7658	-0.3153	-1.3116	-1.8467	-0.2164	0.3964	-3.3085	-0.9845	-0.573	-1.5861	-1.0185	-1.2376	1.2329	-0.335	0.4292	-0.5525
hsa-miR-770-5p	1.8566	NA	NA	7.1608	1.5592	NA	-0.8931	1.0778	-1.1687	2.8689	-0.7582	2.8955	5.4202	2.4883	4.1259	3.4037	6.0511	8.4611
hsa-miR-873	NA	NA	NA	0.6797	-0.7691	NA	-0.2665	NA	0.6381	NA	NA	12.4076	1.467	NA	1.4048	-2.2772	NA	0.5306
hsa-miR-874	0.7014	NA	4.238	1.205	0.3826	NA	0.6345	1.1405	0.6719	0.6981	-0.566	0.7229	2.3751	1.726	5.4269	-0.8301	1.1937	-0.3912
hsa-miR-875-5p	-5.2827	1.9703	NA	-1.5387	NA	-1.4563	3.7622	-2.1719	NA	-0.5743	2.819	-0.3486	-1.3914	-0.1606	-0.3557	-1.9209	-1.4532	-0.2774
hsa-miR-885-3p	1.9791	4.6878	-2.1741	-11.6469	NA	NA	NA	-0.1331	NA	-10.912	NA	-1.0756	NA	NA	0.8503	2.6003	NA	NA
hsa-miR-885-5p	2.4774	3.0833	0.8856	4.0638	2.3049	NA	-4.0482	5.3219	4.7617	4.5204	-0.1915	2.2266	-2.7938	3.5404	4.6691	8.203	3.0635	0.6238
hsa-miR-888	7.1852	NA	NA	11.2925	-0.1609	NA	-1.0356	3.7636	1.5396	4.4411	-3.4127	2.1752	0.1953	-0.6128	2.5992	0.3086	5.6636	1.519
hsa-miR-889	0.9495	1.8957	NA	1.8677	1.2611	1.6185	0.4118	-1.3212	2.4253	-0.1398	0.792	0.0713	1.0118	3.4412	1.4785	0.2801	1.8011	-3.0848
hsa-miR-891a	10.9072	NA	2.4341	NA	8.2556	NA	1.3104	NA	4.1499	6.5956	-2.6806	NA	4.0615	1.9633	NA	NA	9.889	1.3241
hsa-miR-892b	NA	NA	NA	0.3507	NA	-12.0749	-0.1271	0.1985	-6.8875	-1.1983	-1.6457	1.6406	-2.3569	NA	1.1985	-1.9911	2.6787	-0.6687
hsa-miR-9	-3.7342	1.1436	0.0491	0.5998	-4.6995	-3.7126	1.3197	1.4665	1.4109	-4.3449	-0.6754	-6.9485	-2.4585	4.5343	5.318	5.2919	1.1348	-4.5721
hsa-miR-9#	-3.5712	-3.0439	0.6389	-1.1889	-3.5905	-0.8397	0.8703	-0.4268	-2.3092	-0.8786	0.0848	-5.8582	-0.6114	-0.1022	1.6848	1.9056	0.288	-1.8353
hsa-miR-922	-3.716	NA	-18.629	-2.4508	NA	-2.2485	-0.145	2.2723	NA	-5.9867	-0.0371	2.8701	-0.8837	0.1487	0.0334	-0.958	-5.0457	0.3261
hsa-miR-92a	-0.8358	1.1904	-2.4289	-0.1397	0.2528	-0.2269	0.1537	0.1147	-1.3227	-0.0815	-0.2674	-2.5102	-1.8427	-0.4636	0.0528	-1.2255	0.3579	0.1026
hsa-miR-92a-1#	-5.1837	4.0862	NA	0.4478	-1.0553	-1.3225	0.0752	-0.3972	-2.3584	-1.958	-0.7914	-2.1048	-2.4684	-0.739	-0.9523	-0.8793	1.4674	0.3499
hsa-miR-93	-0.7372	1.3092	-2.967	-0.672	-0.8865	-0.5725	0.0364	-2.165	-2.7898	-1.746	-0.4266	-3.1776	-2.0826	-0.3901	-0.2027	-1.7117	0.0228	-0.3381
hsa-miR-93#	-0.3087	1.1996	-1.3896	0.6103	0.0875	0.2311	-0.2809	-0.5659	0.6485	0.0273	-0.3323	-1.5685	-0.9372	-0.2054	0.5075	-1.1889	1.1186	0.468
hsa-miR-934	3.6369	NA	NA	-0.2901	0.6588	NA	NA	NA	-2.2933	NA	0.9692	-5.3838	NA	-0.2484	-2.579	2.2428	-2.3728	NA
hsa-miR-935	0.9364	NA	NA	9.4236	NA	3.5928	-2.5393	4.2497	2.1478	3.7907	-1.3749	NA	2.6645	3.3387	-2.0706	NA	9.9812	2.8482
hsa-miR-936	3.1629	NA	NA	-0.2465	NA	-3.5293	-0.7768	-2.3611	NA	NA	-0.277	NA	-6.8111	-0.4956	-3.9696	NA	-4.0256	-0.2657
hsa-miR-938	0.0857	1.3162	NA	1.3372	2.1723	-0.0989	-0.8921	1.5349	-0.3956	0.9349	-3.841	0.2512	-2.8609	0.5104	3.2871	-0.6757	2.2667	1.3331
hsa-miR-939	-2.771	0.007	-1.8118	-0.5595	NA	-3.9857	-1.4657	-4.8027	NA	-2.0224	-0.7787	1.5394	-2.1465	1.2341	-1.6737	-0.1963	-1.4846	NA
hsa-miR-941	-0.7228	NA	NA	-0.8914	-2.4165	-1.0814	-1.0493	-2.5651	-1.001	-1.0137	-1.0616	-1.3836	-3.1918	0.1037	0.0554	-2.5986	1.7599	0.454
hsa-miR-942	-0.7157	1.1565	0.3419	-0.5409	-0.3514	0.7048	0.1409	-1.165	-0.3629	1.4535	0.1117	-1.2634	-0.592	-0.6243	1.3255	-1.0397	-0.0098	0.0331
hsa-miR-943	4.0607	NA	NA	NA	-2.2297	-2.1078	-0.2331	0.4854	NA	-2.6109	-5.4533	-4.3349	NA	NA	NA	1.7993	5.7109	0.9507
hsa-miR-944	-3.9817	0.6403	-3.0574	-2.3666	0.4397	-2.6631	-0.2301	-2.1372	-2.2755	-0.9515	-0.7758	-2.9111	-3.208	-1.1206	-0.879	-3.9189	-2.1782	0.7025
hsa-miR-95	0.4285	2.3386	-1.2001	3.4413	1.3351	4.5021	-0.4104	3.7487	-1.362	2.0616	-0.9308	1.5696	-2.1875	0.2343	1.0681	1.9398	2.2789	-0.3358
hsa-miR-96	-0.2726	NA	-4.2287	-1.5892	5.7199	-2.9605	0.1086	-1.8274	-2.4704	-4.4543	-0.8228	-4.0864	-3.3323	-1.4922	-0.9696	-0.2426	-0.8795	-1.2736
hsa-miR-98	-4.7255	1.9503	-1.9896	-0.4888	-4.7791	-0.0823	-5.5916	-0.1002	-2.3357	-2.2189	-5.4588	-5.0389	-6.2473	7.1019	-0.7164	-5.9673	-1.3316	8.6088
hsa-miR-99a	0.6224	1.6904	-2.0815	0.9104	2.0489	2.2911	-0.384	3.4431	-1.6061	2.0623	1.1932	3.2862	0.4802	0.9615	2.627	0.1385	1.5536	-1.0553
hsa-miR-99a#	3.8231	3.1575	1.443	2.225	3.6763	2.6942	-1.4456	5.5687	-1.2805	4.0765	-1.79	4.9329	5.3774	2.0181	2.3854	7.7084	5.3265	-0.0697
hsa-miR-99b	0.1949	0.4836	-3.9411	0.5371	-1.4005	0.5047	-0.051	1.2794	-1.326	0.0997	-0.2771	-0.6001	-1.0437	-0.5835	0.4006	-1.6837	0.2222	-0.8647
hsa-miR-99b#	2.7611	-0.0353	2.5315	2.0655	0.8008	0.9707	-0.0409	1.9584	1.7177	1.2436	-1.1884	1.6179	0.0934	0.0861	1.0938	-0.912	0.5752	0.3099
rno-miR-7#	-0.001	0.6053	-0.3903	-0.5907	-1.3085	-0.0312	1.2758	-0.8194	-0.9587	0.0504	-0.0841	NA	-0.5202	NA	0.0746	0.6497	-1.8668	-1.0637
